# Supplementary material for: Machine learning-based estimation of riverine nutrient concentrations and associated uncertainties caused by sampling frequencies
Source: PLoS One. 2022 Jul 13;17(7):e0271458. doi: 10.1371/journal.pone.0271458 (PMC9278742; doi:10.1371/journal.pone.0271458)
Supplement: S6 Text — (XLSX) [file pone.0271458.s006.xlsx]

## Sheet: 4hourly
DATE	WT	pH	EC	DO	TUR	TP	TN	NH4+-N
2019-01-01	15.01	6.415	152.759	9.282	64.692	0.229	2.137	0.752
2019-01-01	14.68	6.378	152.872	9.25	65.169	0.217	2.121	0.735
2019-01-01	14.43	6.42	153.831	9.515	65	0.225	2.098	0.761
2019-01-01	16.77	6.487	154.89	9.801	63.904	0.241	2.076	0.797
2019-01-01	18	6.451	154.026	9.37	65.276	0.217	2.099	0.683
2019-01-01	17.32	6.426	153.899	8.706	66.229	0.194	2.129	0.587
2019-01-02	16.57	6.398	151.206	8.354	67.28	0.165	2.107	0.566
2019-01-02	16.18	6.384	141.248	8.402	68.077	0.152	2.051	0.433
2019-01-02	15.69	6.319	119.451	8.949	68.926	0.123	1.736	0.313
2019-01-02	16.66	6.337	108.875	9.473	69.16	0.11	1.583	0.242
2019-01-02	17.84	6.283	99.74	9.404	69.598	0.107	1.414	0.15
2019-01-02	17.63	6.295	98.578	8.828	69.925	0.101	1.454	0.107
2019-01-03	17.24	6.251	91.01	8.514	70.061	0.091	1.446	0.092
2019-01-03	17.01	6.246	84.838	8.462	70.157	0.086	1.247	0.083
2019-01-03	18.19	6.221	67.851	9.35	70.299	0.082	1.034	0.049
2019-01-03	17.96	6.09	67.695	8.801	68.411	0.082	1.094	0.03
2019-01-04	17.83	6.233	69.521	8.607	68.391	0.077	1.11	0.025
2019-01-04	17.35	6.211	65.003	8.556	68.523	0.075	0.957	0.236
2019-01-04	18.78	6.174	64.806	8.917	68.528	0.072	1.071	0.233
2019-01-04	20.11	6.285	56.311	8.311	68.572	0.075	1.108	0.07
2019-01-04	20.11	6.047	57.536	7.834	68.531	0.072	1.134	0.08
2019-01-05	20.06	6.523	57.714	7.781	68.617	0.065	0.995	0.058
2019-01-05	19.84	6.315	56.263	7.584	68.639	0.077	1.052	0.099
2019-01-06	19.29	6.301	55.833	7.365	68.69	0.066	1.103	0.077
2019-01-06	19.11	6.286	55.068	7.298	68.674	0.062	1.066	0.083
2019-01-06	19.3	6.261	56.12	7.817	68.68	0.064	1.066	0.082
2019-01-06	19.94	6.35	54.039	7.978	55.485	0.068	1.102	0.081
2019-01-07	18.98	6.429	60.346	7.833	55.434	0.077	1.184	0.091
2019-01-07	18.7	6.361	60.444	8.045	55.461	0.077	1.246	0.086
2019-01-07	18.48	6.432	64.056	8.042	55.43	0.079	1.226	0.099
2019-01-07	19.52	6.497	69.537	8.679	55.375	0.091	1.287	0.043
2019-01-07	21.05	6.479	75.352	8.862	55.137	0.108	1.463	0.2
2019-01-07	20.52	6.439	67.578	8.376	55.439	0.092	1.355	0.129
2019-01-08	19.81	6.415	62.261	8.195	55.525	0.077	1.429	0.091
2019-01-08	19.23	6.391	59.26	8.161	55.581	0.067	1.245	0.08
2019-01-08	18.92	6.382	55.014	8.183	55.575	0.061	1.14	0.072
2019-01-08	20.25	6.313	49.797	8.683	55.589	0.057	1.145	0.072
2019-01-08	20.16	6.356	55.267	7.978	55.709	0.055	1.15	0.069
2019-01-09	19.84	6.368	58.587	7.231	55.786	0.055	1.136	0.045
2019-01-09	19.54	6.413	67.345	7.067	55.672	0.07	1.277	0.057
2019-01-09	19.16	6.435	79.475	7.283	55.538	0.09	1.554	0.068
2019-01-09	19.66	6.472	93.362	8.86	54.76	0.151	1.885	0.172
2019-01-09	20.81	6.514	94.556	9.255	55.042	0.157	1.871	0.139
2019-01-09	20.35	6.52	95.173	8.477	55.317	0.145	1.925	0.102
2019-01-10	19.92	6.489	98.39	8.109	55.386	0.14	1.981	0.103
2019-01-10	19.43	6.525	99.617	7.905	55.524	0.141	2.034	0.089
2019-01-10	18.98	6.512	102.575	7.764	55.535	0.137	2.101	0.087
2019-01-10	20.81	6.541	107.279	8.824	55.461	0.145	2.142	0.089
2019-01-10	21.86	6.571	108.59	9.398	55.492	0.146	2.012	0.096
2019-01-10	21.39	6.607	165.854	7.781	67.242	0.137	2.081	0.072
2019-01-11	22.87	6.652	175.302	9.116	67.123	0.16	2.246	0.102
2019-01-11	22.15	6.708	174.764	8.089	67.209	0.142	2.274	0.085
2019-01-12	21.58	6.697	175.662	7.817	67.079	0.159	2.132	0.11
2019-01-12	21.2	6.617	175.418	7.787	67.032	0.16	2.267	0.211
2019-01-12	20.98	6.666	175.178	7.47	67.135	0.151	2.088	0.086
2019-01-12	21.08	6.554	141.566	7.972	80.394	0.15	2.171	0.076
2019-01-12	21.21	7.738	141.215	8.261	80.438	0.144	2.096	0.082
2019-01-12	20.73	7.795	141.245	7.775	80.399	0.144	2.193	0.078
2019-01-13	20.29	7.796	141.672	7.534	80.371	0.147	2.125	0.089
2019-01-13	19.95	7.76	141.883	7.299	80.42	0.147	2.217	0.086
2019-01-13	19.74	7.774	142.349	7.408	80.424	0.144	2.268	0.089
2019-01-13	20.96	7.767	141.857	8.529	80.307	0.151	2.503	0.113
2019-01-13	20.47	7.787	142.303	7.925	80.265	0.152	2.45	0.09
2019-01-14	19.92	7.789	142.745	7.787	80.099	0.161	2.516	0.139
2019-01-14	19.34	7.768	142.879	7.802	80.072	0.161	2.5	0.413
2019-01-14	18.78	7.786	143.553	7.672	80.234	0.154	2.436	0.447
2019-01-14	20.35	7.767	143.169	8.568	80.178	0.157	2.472	0.139
2019-01-14	21.79	7.823	143.493	8.713	80.186	0.16	2.338	0.139
2019-01-14	21.25	7.781	142.755	7.948	80.373	0.154	2.272	0.098
2019-01-15	20.72	7.793	142.479	7.466	80.376	0.147	2.318	0.09
2019-01-15	20.2	7.762	142.958	7.341	80.364	0.148	2.296	0.095
2019-01-15	19.83	7.789	143.507	7.428	80.268	0.149	2.359	0.118
2019-01-15	20.1	7.78	143.33	8.127	80.179	0.152	2.234	0.124
2019-01-15	20.81	7.802	142.576	8.64	80.256	0.159	2.235	0.11
2019-01-15	20.52	7.79	143.17	8.001	80.387	0.134	2.215	0.084
2019-01-16	19.58	7.759	141.725	7.201	80.536	0.111	2.105	0.101
2019-01-16	19.1	7.746	121.509	7.174	80.605	0.094	1.882	0.054
2019-01-16	19.21	7.7	106.148	7.817	80.621	0.087	1.721	0.043
2019-01-16	19.19	7.756	100.767	8.044	80.682	0.079	1.664	0.044
2019-01-16	18.73	7.104	122.756	7.833	34.205	0.072	1.542	0.052
2019-01-17	18.53	7.105	126.923	7.144	34.195	0.074	1.537	0.037
2019-01-17	18.66	7.163	141.297	5.627	34.038	0.075	1.396	0.063
2019-01-17	18.59	7.124	138.756	5.507	31.661	0.071	1.486	0.042
2019-01-17	19.43	6.404	78.318	5.49	16.098	0.072	1.364	0.053
2019-01-17	19.73	6.025	75.131	6.214	3.942	0.068	1.413	0.047
2019-01-18	19.16	6.07	74.686	5.862	4.533	0.069	1.343	0.056
2019-01-18	18.33	6.107	73.268	5.932	4.91	0.076	1.288	0.051
2019-01-18	17.24	6.192	72.799	6.558	4.243	0.076	1.309	0.043
2019-01-18	19.93	7.164	108.958	6.936	15.202	0.081	1.287	0.074
2019-01-19	19.28	7.187	109.083	6.356	15.459	0.08	1.206	0.07
2019-01-19	18.71	7.18	108.634	5.973	15.498	0.079	1.254	0.056
2019-01-19	20.18	7.153	117.247	5.156	16.171	0.088	1.148	0.089
2019-01-19	21.76	7.153	113.006	6.867	16.454	0.094	1.126	0.085
2019-01-19	21.2	7.069	107.931	6.816	15.705	0.09	1.34	0.078
2019-01-20	20.3	7.129	111.22	6.444	15.821	0.091	1.365	0.082
2019-01-20	19.2	7.302	119.267	6.524	15.46	0.107	1.67	0.072
2019-01-20	20.51	7.359	120.294	6.905	15.708	0.111	1.652	0.079
2019-01-20	21.09	7.201	121.346	7.812	16.216	0.12	1.69	0.089
2019-01-20	20.29	7.281	123.365	7.304	15.84	0.117	1.669	0.078
2019-01-21	18.64	7.234	130.74	7.472	15.584	0.123	1.88	0.08
2019-01-21	18.29	7.331	132.026	7.216	15.458	0.127	1.918	0.084
2019-01-21	19.73	7.295	133.515	7.111	15.2	0.403	1.734	0.07
2019-01-21	19.3	7.584	133.103	6.94	15.411	0.403	1.653	0.091
2019-01-22	19.03	7.182	132.331	6.523	14.933	0.403	1.738	0.063
2019-01-22	18.35	7.329	132.257	6.355	14.87	0.403	1.752	0.063
2019-01-22	17.84	7.517	133.187	6.083	15.027	0.403	1.678	0.066
2019-01-22	21.04	7.22	136.207	8.12	15.804	0.109	1.604	0.078
2019-01-22	19.76	7.272	135.416	7.579	15.012	0.095	1.507	0.073
2019-01-23	18.73	7.294	136.035	7.055	15.212	0.097	1.601	0.064
2019-01-23	17.6	7.262	136.108	6.831	14.989	0.09	1.623	0.059
2019-01-23	16.78	7.341	136.731	6.854	14.874	0.087	1.621	0.054
2019-01-23	18.44	7.525	138.458	7.123	15.188	0.097	1.593	0.073
2019-01-23	20.17	7.167	140.469	8.854	15.41	0.112	1.669	0.086
2019-01-23	18.76	7.285	139.613	8.17	15.145	0.105	1.758	0.057
2019-01-24	16.42	7.28	142.983	8.443	15.267	0.111	1.873	0.072
2019-01-24	15.67	7.459	142.985	6.696	15.037	0.108	1.805	0.073
2019-01-24	18.09	7.376	143.852	9.25	15.232	0.107	1.782	0.09
2019-01-24	19.75	7.268	143.728	9.424	15.419	0.108	1.737	0.068
2019-01-24	18.65	7.526	142.375	8.746	14.857	0.104	1.803	0.061
2019-01-25	17.71	7.329	142.963	8.312	14.79	0.099	1.828	0.07
2019-01-25	16.66	7.254	143.371	7.917	14.739	0.1	1.594	0.066
2019-01-25	16.14	7.354	143.217	7.69	14.598	0.094	1.764	0.057
2019-01-25	18.01	7.286	142.94	8.453	14.593	0.098	1.607	0.067
2019-01-25	19.22	7.306	143.176	8.374	14.918	0.099	1.586	0.116
2019-01-25	20.09	7.389	142.672	8.677	15.144	0.099	1.549	0.053
2019-01-25	19.86	7.762	142.047	8.15	14.851	0.097	1.567	0.063
2019-01-26	18.96	7.828	141.092	7.747	14.547	0.086	1.597	0.063
2019-01-26	17.96	7.859	141.289	7.594	14.849	0.091	1.538	0.063
2019-01-26	16.87	7.78	141.119	7.844	14.662	0.097	1.604	0.063
2019-01-26	18.08	7.895	141.106	8.983	15.067	0.103	1.765	0.063
2019-01-26	19.82	7.874	140.188	9.439	14.698	0.096	1.8	0.057
2019-01-26	18.88	7.709	139.787	8.904	14.681	0.095	1.732	0.058
2019-01-27	17.91	7.857	139.199	8.018	14.832	0.094	1.754	0.06
2019-01-27	16.56	7.909	139.272	7.787	15.04	0.095	1.716	0.056
2019-01-27	15.55	7.907	139.513	7.643	15.086	0.096	1.609	0.066
2019-01-27	16.94	7.808	138.938	9.227	14.962	0.105	1.683	0.062
2019-01-27	18.95	7.859	139.109	9.57	14.936	0.103	1.645	0.06
2019-01-28	18.29	6.992	109.586	9.016	10.47	0.09	1.514	0.073
2019-01-28	19.69	6.962	108.482	9.829	10.503	0.087	1.453	0.071
2019-01-29	18.83	6.973	108.202	9.21	10.484	0.079	1.515	0.073
2019-01-29	18.28	6.969	108.283	8.405	10.574	0.082	1.404	0.072
2019-01-29	18.02	6.949	108.923	7.721	10.938	0.083	1.248	0.077
2019-01-29	19.61	6.731	109.8	8.042	11.519	0.086	1.177	0.096
2019-01-29	20.98	6.949	108.776	6.22	11.75	0.09	1.298	0.104
2019-01-30	20	6.954	108.441	8.518	11.363	0.079	1.255	0.082
2019-01-30	19.45	6.944	108.336	7.778	11.468	0.081	1.214	0.09
2019-01-30	19.1	6.898	108.624	7.399	12.171	0.078	1.182	0.105
2019-01-30	20.07	6.908	108.142	7.988	11.484	0.079	1.303	0.099
2019-01-30	21.18	6.872	108.498	8.636	11.689	0.081	1.287	0.093
2019-01-31	20.23	6.533	107.865	9.527	11.2	0.077	1.287	0.093
2019-01-31	19.91	6.739	109.06	7.688	11.925	0.074	1.225	0.102
2019-01-31	19.82	6.934	109.452	7.349	12.519	0.078	1.128	0.115
2019-01-31	21.07	6.945	108.599	7.122	11.461	0.07	1.162	0.096
2019-01-31	22.19	6.943	108.199	8.732	11.167	0.073	1.146	0.076
2019-02-01	20.08	6.904	109.156	6.685	11.113	0.078	1.142	0.092
2019-02-01	19.18	6.888	107.772	8.299	10.546	0.079	1.436	0.071
2019-02-01	19.52	6.922	107.261	10.034	10.246	0.077	1.487	0.849
2019-02-01	19.9	6.947	107.419	10.08	10.63	0.072	1.361	0.142
2019-02-02	19.03	6.963	107.806	7.279	10.236	0.063	1.253	0.078
2019-02-02	18.64	6.924	107.799	6.638	9.787	0.057	1.24	0.071
2019-02-02	18.29	6.871	108.082	8.378	9.764	0.059	1.287	0.063
2019-02-02	18.81	6.768	108.159	6.632	9.464	0.055	1.388	0.06
2019-02-02	19.39	6.535	108.338	10.164	9.898	0.054	1.266	0.051
2019-02-03	19.16	6.436	108.792	9.095	9.91	0.054	1.246	0.064
2019-02-03	20.68	7.12	108.119	10.626	9.673	0.05	1.297	0.061
2019-02-03	22.11	7.244	108.259	10.791	9.701	0.053	1.313	0.068
2019-02-03	21.9	6.873	107.469	10.432	9.575	0.047	1.323	0.068
2019-02-04	21.51	6.917	108.389	9.597	9.62	0.05	1.294	0.072
2019-02-04	21.09	7.129	110.252	9.302	9.804	0.052	1.436	0.077
2019-02-04	20.72	6.994	111.184	9.571	9.971	0.061	1.39	0.064
2019-02-04	20.56	6.904	111.016	10.264	9.846	0.061	1.515	0.071
2019-02-04	20.75	7.145	110.405	12.685	9.692	0.065	1.515	0.072
2019-02-04	20.4	6.995	110.557	11.127	9.426	0.061	1.426	0.06
2019-02-05	19.85	6.943	111.977	11.122	9.208	0.061	1.486	0.058
2019-02-05	19.46	7.29	112.812	11.218	9.081	0.06	1.525	0.057
2019-02-05	19.22	6.996	113.102	11.047	9.146	0.063	1.547	0.054
2019-02-05	19.78	7.146	112.585	12.576	9.692	0.063	1.507	0.059
2019-02-05	20.99	7.008	112.524	14.035	9.663	0.061	1.343	0.061
2019-02-05	20.7	6.996	109.261	10.57	8.752	0.049	1.415	0.044
2019-02-06	19.45	7.024	110.256	10.733	9.46	0.052	1.383	0.061
2019-02-06	18.91	6.997	110.493	9.2	9.434	0.059	1.308	0.062
2019-02-06	20.54	6.921	110.685	10.634	9.114	0.052	1.434	0.053
2019-02-06	22.29	6.946	110.885	12.524	9.37	0.06	1.434	0.063
2019-02-06	21.92	6.896	110.936	11.313	9.733	0.057	1.201	0.068
2019-02-07	21.2	6.878	109.758	11.055	9.37	0.054	1.205	0.064
2019-02-07	20.57	7.067	109.395	10.054	9.427	0.055	1.208	0.066
2019-02-07	20.11	7.044	110.115	7.583	9.697	0.051	1.214	0.065
2019-02-07	21.65	7.147	110.586	9.175	9.638	0.055	1.191	0.07
2019-02-07	23.25	7.3	111.043	10.897	10.199	0.064	1.068	0.075
2019-02-07	22.86	6.862	109.875	10.252	9.803	0.052	1.144	0.062
2019-02-08	22.11	6.807	109.541	9.414	10.016	0.056	1.073	0.072
2019-02-08	21.48	7.114	110.518	8.425	10.213	0.059	1.1	0.086
2019-02-08	21.01	7.062	110.176	7.576	10.656	0.062	1.018	0.078
2019-02-08	20.84	6.976	109.691	7.658	11.296	0.06	1.036	0.088
2019-02-08	20.9	7.088	109.001	8.784	10.827	0.058	1.094	0.078
2019-02-08	20.54	7.035	108.872	8.404	10.175	0.05	1.15	0.077
2019-02-09	20.17	6.99	108.772	7.606	9.959	0.049	1.203	0.075
2019-02-09	19.93	6.993	108.974	7.063	9.78	0.048	1.205	0.057
2019-02-09	19.89	6.895	108.603	7.457	9.883	0.048	1.118	0.068
2019-02-09	19.9	7.051	108.699	8.45	10.039	0.05	1.031	0.067
2019-02-09	19.65	6.967	108.053	8.206	10.103	0.049	1.12	0.069
2019-02-10	19.36	6.876	108.193	7.968	9.941	0.046	1.129	0.069
2019-02-10	17.99	6.895	110.661	10.432	9.725	0.053	1.157	0.068
2019-02-10	18.54	6.965	110.609	13.034	9.564	0.047	1.224	0.083
2019-02-10	19.57	7.048	111.309	14.438	9.911	0.05	1.191	0.079
2019-02-10	19.27	6.987	110.246	13.511	9.612	0.043	1.286	0.087
2019-02-11	18.97	6.958	110.284	12.756	9.52	0.042	1.251	0.081
2019-02-11	18.48	7.181	111.574	12.917	9.803	0.044	1.296	0.08
2019-02-11	18.24	7.058	111.291	12.813	9.678	0.044	1.258	0.08
2019-02-11	19.26	6.942	111.622	13.906	9.714	0.05	1.193	0.08
2019-02-11	19.75	7.806	109.802	9.105	4.673	0.067	1.931	0.321
2019-02-12	19.32	7.686	109.699	6.206	3.999	0.066	1.395	0.057
2019-02-12	18.57	7.723	110.044	6.417	3.82	0.068	1.398	0.054
2019-02-12	17.85	7.754	110.718	6.59	3.527	0.067	1.603	0.053
2019-02-12	19.46	7.894	110.991	7.433	3.579	0.07	1.291	0.058
2019-02-12	20.99	7.873	109.697	7.994	3.276	0.063	1.375	0.053
2019-02-13	20.35	7.593	109.293	8.101	2.945	0.062	1.336	0.042
2019-02-13	19.95	7.563	109	7.14	3.749	0.064	1.33	0.046
2019-02-13	19.63	7.53	109.081	6.48	4.824	0.069	1.27	0.045
2019-02-18	18.95	7.371	199.191	13.011	10.051	0.071	1.604	0.065
2019-02-19	18.57	7.495	192.324	12.17	13.779	0.086	1.65	0.087
2019-02-19	18.33	7.443	191.646	12.334	14.792	0.075	1.598	0.097
2019-02-19	18.19	7.419	189.085	12.718	14.674	0.082	1.773	0.099
2019-02-19	19.87	7.761	186.945	12.274	15.252	0.107	1.776	0.115
2019-02-19	20.87	8.08	186.087	13.014	15.575	0.104	1.859	0.116
2019-02-19	20.73	7.966	185.164	12.645	13.707	0.074	1.716	0.099
2019-02-20	19.97	7.621	183.844	13.107	14.077	0.082	1.927	0.101
2019-02-20	19.65	7.456	182.527	13.19	13.874	0.084	1.88	0.098
2019-02-20	19.61	7.385	180.732	13.303	13.909	0.114	2.178	0.107
2019-02-20	21.21	8.21	175.377	14.471	13.738	0.117	2.244	0.127
2019-02-20	20.9	7.782	174.572	12.948	12.641	0.085	2.057	0.117
2019-02-21	20.4	7.511	174.764	12.976	13.137	0.092	2.167	0.07
2019-02-21	20	7.355	175.069	12.465	12.969	0.097	2.249	0.093
2019-02-21	19.76	7.304	175.046	12.88	13.475	0.123	2.476	0.1
2019-02-21	19.97	7.416	173.673	14.137	13.82	0.139	2.6	0.116
2019-02-21	20.17	7.581	172.845	12.134	13.015	0.115	2.467	0.097
2019-02-21	19.87	6.032	196.029	9.727	9.811	0.115	2.467	0.097
2019-02-22	19.41	6.181	194.469	9.732	10.76	0.123	2.508	0.119
2019-02-22	19.12	6.244	192.483	8.992	12.274	0.11	2.528	0.113
2019-02-22	18.97	6.172	192.657	8.475	11.558	0.126	2.582	0.127
2019-02-22	20.26	7.21	191.923	9.698	12.042	0.146	2.523	0.123
2019-02-22	21.32	7.215	191.757	9.176	11.462	0.125	2.503	0.115
2019-02-22	20.63	7.261	191.447	8.508	10.745	0.11	2.457	0.097
2019-02-23	19.87	7.4	190.905	8.486	10.032	0.108	2.4	0.099
2019-02-23	19.36	7.447	190.237	8.775	10.868	0.11	2.36	0.1
2019-02-23	18.98	7.505	189.593	8.59	11.147	0.124	2.453	0.112
2019-02-23	18.95	7.59	188.609	9.25	11.591	0.129	2.459	0.106
2019-02-23	18.82	7.637	187.484	9.625	11.099	0.12	2.36	0.097
2019-02-23	18.24	7.638	184.578	8.585	10.398	0.11	2.374	0.091
2019-02-24	17.84	7.79	182.918	7.773	11.08	0.113	2.358	0.105
2019-02-24	17.46	7.824	177.613	8.519	16.389	0.127	2.374	0.144
2019-02-24	17.34	7.793	177.784	9.177	18.453	0.138	2.425	0.181
2019-02-24	17.53	7.95	176.097	9.472	22.997	0.15	2.332	0.225
2019-02-24	17.57	7.892	172.549	9.278	20.256	0.157	2.401	0.216
2019-02-24	17.15	7.859	172.048	9.56	20.066	0.186	2.538	0.212
2019-02-25	16.86	7.962	178.982	9.643	21.294	0.229	2.883	0.274
2019-02-25	16.75	7.863	184.215	9.468	21.061	0.253	3.165	0.325
2019-02-25	16.76	7.87	191.213	9.112	20.84	0.285	3.394	0.347
2019-02-25	18.25	7.931	197.539	9.674	20.961	0.306	3.611	0.352
2019-02-25	18.64	7.878	201.908	9.378	18.988	0.309	3.794	0.655
2019-02-25	18.29	7.891	205.153	9.097	19.402	0.307	3.7	0.66
2019-02-26	17.96	7.932	204.355	9.449	16.801	0.293	3.811	0.678
2019-02-26	17.73	7.873	204.374	9.096	16.375	0.282	3.72	0.305
2019-02-26	17.65	7.853	203.918	9.225	16.184	0.275	3.848	0.293
2019-02-26	19.06	7.89	203.716	4.309	15.926	0.273	3.765	0.262
2019-02-26	18.67	7.875	204.064	8.256	18.593	0.273	3.778	0.62
2019-02-26	19.86	7.819	203.442	9.458	12.726	0.253	3.727	0.19
2019-02-26	19.51	7.737	203.315	8.781	10.274	0.232	3.626	0.15
2019-02-27	19.13	7.779	202.883	8.569	9.585	0.225	3.653	0.16
2019-02-27	18.74	7.718	198.692	8.414	9.79	0.212	3.523	0.144
2019-02-27	18.39	7.487	155.974	8.456	8.81	0.155	2.739	0.088
2019-02-27	19.54	7.45	120.828	9.527	9.491	0.114	2.004	0.071
2019-02-27	21.59	7.294	117.941	9.564	10.378	0.24	1.812	0.076
2019-02-27	20.89	7.305	117.9	9.023	8.196	0.239	1.82	0.065
2019-02-28	20.16	7.341	114.699	8.701	7.832	0.238	1.798	0.062
2019-02-28	19.56	7.379	108.921	8.508	9.419	0.238	1.67	0.066
2019-02-28	19.63	7.341	113.945	9.202	8.748	0.07	1.724	0.071
2019-02-28	19.29	6.97	121.625	8.826	12.461	0.072	1.84	0.071
2019-03-01	19.06	6.848	130.718	8.321	12.378	0.074	1.978	0.071
2019-03-01	18.8	6.912	157.461	8.508	15.293	0.092	2.36	0.108
2019-03-01	18.62	7.017	159.59	8.456	15.027	0.098	2.377	0.101
2019-03-01	19.65	7.134	155.754	9.47	14.74	0.099	2.393	0.108
2019-03-01	20.79	7.134	159.777	9.601	13.821	0.101	2.291	0.107
2019-03-01	20.38	7.124	160.129	8.902	13.208	0.098	2.2	0.095
2019-03-02	20.08	7.226	162.981	8.027	11.557	0.091	2.273	0.09
2019-03-02	19.52	7.275	188.393	8.093	13.508	0.096	2.551	0.107
2019-03-02	19.27	7.264	195.286	8.317	13.388	0.099	2.547	0.095
2019-03-02	20.58	7.297	192.766	9.303	12.431	0.098	2.506	0.088
2019-03-02	22.14	7.326	199.442	10.006	11.925	0.105	2.425	0.084
2019-03-02	22.25	7.314	197.471	8.803	13.059	0.102	2.385	0.09
2019-03-03	21.93	7.408	201.611	8.009	13.083	0.1	2.44	0.044
2019-03-03	21.47	7.381	203.104	7.899	14.494	0.096	2.397	0.097
2019-03-03	20.98	7.308	202.677	8.427	17.771	0.1	2.256	0.127
2019-03-03	21.07	7.432	205.088	9.122	29.479	0.134	2.243	0.303
2019-03-03	21.94	7.393	205.83	9.569	17.119	0.115	2.236	0.167
2019-03-03	21.48	7.399	201.716	9.183	18.408	0.112	2.188	0.157
2019-03-04	21.04	7.478	192.591	8.983	19.803	0.117	2.197	0.17
2019-03-04	20.46	7.512	179.431	9.013	20.881	0.127	2.107	0.176
2019-03-04	20.1	7.447	174.795	9.25	23.362	0.142	2.15	0.183
2019-03-04	22.33	7.424	169.494	9.8	21.301	0.146	2.131	0.17
2019-03-04	23.49	7.406	178.705	9.885	21.554	0.169	2.235	0.18
2019-03-04	22.1	7.393	178.783	9.446	18.64	0.166	2.34	0.146
2019-03-05	21.02	7.475	190.343	9.49	20.214	0.194	2.501	0.193
2019-03-05	20.39	7.399	193.686	8.854	18.78	0.201	2.589	0.202
2019-03-05	19.95	7.44	194.742	8.618	17.742	0.198	2.643	0.166
2019-03-05	19.7	7.45	197.955	9.046	16.829	0.205	2.68	0.188
2019-03-05	19.35	7.479	194.513	9.383	18.479	0.203	2.83	0.187
2019-03-05	19.24	7.402	186.21	9.668	27.37	0.196	2.631	0.226
2019-03-06	18.91	7.397	174.277	9.773	65.145	0.232	2.207	0.605
2019-03-06	18.25	7.388	191.567	9.555	70.431	0.349	2.828	1.51
2019-03-06	17.98	7.391	195.753	9.785	70.446	0.424	3.329	1.565
2019-03-06	18.56	7.408	199.631	9.886	66.062	0.456	3.576	1.436
2019-03-06	19.29	7.37	195.257	9.761	50.508	0.412	3.715	1.147
2019-03-06	18.98	7.395	201.506	9.789	43.64	0.39	3.834	1.049
2019-03-07	18.49	7.408	204.38	9.851	42.703	0.383	3.977	1.072
2019-03-07	18.36	7.455	212.527	9.801	39.469	0.38	4.165	1.096
2019-03-07	18.27	7.433	216.033	10.015	41.232	0.388	4.3	1.114
2019-03-07	18.07	7.444	223.711	9.785	39.701	0.41	4.319	1.035
2019-03-07	17.67	7.442	227.947	9.945	35.801	0.426	4.364	0.975
2019-03-07	17.12	7.419	224.287	10.052	34.049	0.384	4.279	0.86
2019-03-08	16.7	7.501	220.429	10.122	31.768	0.379	4.301	0.868
2019-03-08	16.31	7.39	219.852	10.158	30.059	0.374	4.37	0.505
2019-03-08	16.01	7.391	222.294	10.443	34.35	0.358	4.285	0.737
2019-03-08	16.25	7.45	221.358	10.554	33.581	0.338	4.26	0.415
2019-03-08	15.93	7.36	222.885	10.393	28.363	0.376	4.383	0.786
2019-03-09	15.63	7.475	219.219	10.367	26.975	0.386	4.36	0.413
2019-03-09	15.71	7.404	214.246	10.276	28.372	0.358	4.104	0.346
2019-03-09	16.76	7.205	157.007	10.179	113.704	0.577	3.78	1.042
2019-03-10	16.98	7.295	160	10.132	84.734	0.52	3.402	0.781
2019-03-10	17.08	7.301	163.183	10.322	61.603	0.442	3.48	0.616
2019-03-10	17.53	7.361	169.052	10.307	51.856	0.398	3.643	0.616
2019-03-10	17.96	7.208	168.658	9.95	76.384	0.395	3.341	0.616
2019-03-10	17.97	7.217	168.485	9.879	49.957	0.333	3.491	0.402
2019-03-11	17.97	7.327	168.339	9.864	48.012	0.3	3.528	0.363
2019-03-11	17.96	7.311	168.589	9.835	35.99	0.268	3.523	0.325
2019-03-11	18.01	7.205	171.454	10.037	36.147	0.25	3.453	0.274
2019-03-11	19.05	7.31	171.544	10.108	32.037	0.236	3.408	0.254
2019-03-11	20.55	7.223	171.28	9.761	28.987	0.228	3.455	0.221
2019-03-11	19.64	7.164	171.442	9.697	26.554	0.216	3.441	0.215
2019-03-12	19.04	7.284	171.004	9.714	26.966	0.202	3.311	0.197
2019-03-12	18.34	7.243	169.571	9.721	26.25	0.193	3.34	0.184
2019-03-12	18.11	7.213	171.772	9.965	27.778	0.186	3.29	0.185
2019-03-12	20.62	6.868	188.681	9.86	28.303	0.182	3.255	0.181
2019-03-12	22.16	6.826	188.976	9.765	29.272	0.181	3.188	0.173
2019-03-13	20.18	7.063	185.491	9.717	27.728	0.171	3.125	0.169
2019-03-13	19.48	7.025	184.227	9.883	28.372	0.167	3.102	0.178
2019-03-13	18.96	6.973	183.681	9.96	30.458	0.166	3.102	0.172
2019-03-13	21.34	7.084	188.083	12.449	26.979	0.167	3.102	0.155
2019-03-13	22.92	6.963	190.242	10.004	26.71	0.165	1	0.157
2019-03-13	21.8	6.982	189.132	9.971	25.68	0.163	3.009	0.154
2019-03-14	21.2	7.058	189.431	9.735	25.531	0.155	2.981	0.14
2019-03-14	20.36	7.044	190.078	10.036	26.29	0.151	2.918	0.149
2019-03-14	20.15	7.038	189.775	10.311	27.117	0.15	2.912	0.146
2019-03-14	21.38	7.044	188.932	10.524	24.934	0.148	2.902	0.144
2019-03-14	21.42	7.023	190.837	10.529	23.15	0.143	2.932	0.137
2019-03-14	20.83	6.992	188.107	9.764	22.159	0.139	2.919	0.137
2019-03-15	20.07	7.032	185.719	9.939	37.547	0.156	2.762	0.243
2019-03-15	19.56	7.002	183.296	10.023	42.982	0.164	2.867	0.282
2019-03-15	19.27	7.082	182.57	10.323	37.672	0.158	2.825	0.292
2019-03-15	19.89	7.033	185.637	10.523	37.094	0.181	2.884	0.244
2019-03-15	20.84	7.022	190.789	10.425	37.032	0.247	2.947	0.329
2019-03-15	19.64	7.007	193.679	10.131	37.561	0.287	3.083	0.329
2019-03-16	18.76	7.073	193.19	10.34	30.473	0.31	3.168	0.313
2019-03-16	18.36	7.032	193.6	10.322	28.312	0.31	3.086	0.261
2019-03-16	17.99	7.067	193.585	10.64	29.489	0.302	3.112	0.284
2019-03-16	19.9	7.037	194.66	10.84	27.547	0.292	3.101	0.212
2019-03-16	21.14	7.058	195.751	10.631	28.557	0.278	3.027	0.225
2019-03-16	20.47	7.052	195.906	10.179	28.548	0.265	3.069	0.214
2019-03-17	19.68	7.111	196.456	10.228	31.652	0.254	3.08	0.238
2019-03-17	19.35	7.113	197.172	10.214	31.759	0.243	3.077	0.23
2019-03-17	19.21	7.058	197.038	10.224	34.396	0.234	2.962	0.224
2019-03-17	20.3	7.099	197.248	10.974	30.355	0.222	2.897	0.213
2019-03-17	20.8	7.062	195.138	10.757	26.577	0.206	2.979	0.185
2019-03-17	20.27	7.047	193.845	9.935	25.554	0.195	2.965	0.174
2019-03-18	19.85	7.158	192.215	10.136	28.243	0.187	2.928	0.186
2019-03-18	19.67	7.083	191.956	9.937	27.949	0.177	2.851	0.191
2019-03-18	19.63	7.138	190.591	10.46	31.686	0.177	2.764	0.173
2019-03-18	21.49	7.06	191.496	10.96	31.378	0.182	2.833	0.188
2019-03-18	23.16	7.024	193.783	10.701	29.264	0.166	2.817	0.173
2019-03-18	22.59	7.091	195.925	9.848	26.21	0.158	2.835	0.143
2019-03-19	21.95	7.058	194.863	9.921	23.949	0.147	2.745	0.132
2019-03-19	21.61	7.057	194.567	9.858	23.796	0.142	2.677	0.127
2019-03-19	21.31	7.048	192.988	10.041	24.544	0.144	2.708	0.116
2019-03-19	23.36	7.069	193.141	10.861	22.441	0.147	2.736	0.121
2019-03-19	24.77	7.017	194.016	10.638	21.709	0.148	2.776	0.155
2019-03-19	23.77	7.016	195.47	9.492	19.451	0.14	2.82	0.091
2019-03-20	23.15	7.087	195.765	9.517	21.053	0.134	2.762	0.099
2019-03-20	22.7	7.079	196.127	9.54	20.817	0.131	2.631	0.089
2019-03-20	22.53	7.077	195.194	9.726	22.566	0.134	2.662	0.096
2019-03-20	24.08	7.051	194.736	10.917	20.899	0.135	2.683	0.093
2019-03-20	24.75	7.013	194.788	10.882	21.353	0.135	2.683	0.093
2019-03-20	24.14	7.009	196.211	9.524	18.377	0.152	2.601	0.099
2019-03-21	23.5	7.012	196.017	4.647	19.074	0.13	2.58	0.092
2019-03-21	22.83	7.027	194.911	9.361	19.572	0.123	2.555	0.096
2019-03-21	22.62	7.101	192.87	9.997	20.652	0.125	2.507	0.095
2019-03-21	24.96	7.012	192.083	11.085	20.098	0.126	2.462	0.099
2019-03-21	26.61	7.013	191.135	11.144	18.321	0.131	2.497	0.092
2019-03-21	25.54	7.029	191.093	9.733	18.124	0.123	2.441	0.082
2019-03-22	24.71	7.063	190.561	9.376	18.856	0.115	2.444	0.091
2019-03-22	23.97	7.031	190.483	9.206	18.838	0.113	2.479	0.088
2019-03-22	23.32	7.046	189.742	9.203	21.188	0.115	2.446	0.079
2019-03-22	23.2	7.053	187.826	9.983	20.313	0.114	2.416	0.079
2019-03-22	22.84	7.04	186.195	9.754	16.838	0.113	2.461	0.074
2019-03-22	22.6	7.054	186.133	9.568	16.548	0.132	2.645	0.113
2019-03-22	22.37	7.144	186.237	9.426	17.674	0.128	2.484	0.084
2019-03-23	21.85	7.11	187.356	9.34	17.903	0.113	2.52	0.081
2019-03-23	21.38	7.08	190.514	9.336	18.608	0.109	2.477	0.078
2019-03-23	20.91	7.113	190.361	9.493	20.738	0.112	2.445	0.084
2019-03-23	21.75	7.115	188.863	10.689	20.891	0.114	2.41	0.094
2019-03-23	21.51	7.058	187.864	10.142	19.549	0.116	2.418	0.094
2019-03-23	20.63	7.124	187.372	9.945	20.867	0.119	2.388	0.104
2019-03-24	19.17	7.103	186.472	10.489	19.29	0.119	2.436	0.104
2019-03-24	18.43	7.085	185.547	10.357	19.729	0.121	2.454	0.093
2019-03-24	17.82	7.113	184.304	10.64	24.509	0.123	2.369	0.122
2019-03-24	18.26	7.123	184.317	10.955	23.109	0.124	2.332	0.132
2019-03-24	18.2	7.138	182.601	10.94	23.368	0.127	2.449	0.141
2019-03-24	17.92	7.122	183.438	10.773	26.925	0.137	2.454	0.173
2019-03-25	17.65	7.163	185.864	10.556	48.576	0.162	2.275	0.33
2019-03-25	17.34	7.255	188.934	10.483	67.508	0.203	2.257	0.511
2019-03-25	17.09	7.139	188.189	10.478	60.566	0.223	2.444	0.594
2019-03-25	17.81	7.155	192.208	11.241	42.354	0.234	2.753	0.584
2019-03-25	19.31	6.663	185.826	8.97	58.673	0.293	2.84	0.866
2019-03-25	18.88	6.783	188.801	8.798	56.978	0.37	3.002	0.872
2019-03-26	18.99	6.816	191.218	8.845	55.457	0.425	3.184	0.614
2019-03-26	18.97	6.875	190.72	8.724	50.681	0.432	3.2	0.542
2019-03-26	19.05	6.961	190.778	8.782	46.918	0.412	3.186	0.396
2019-03-26	19.96	6.963	190.043	8.886	45.064	0.389	3.131	0.405
2019-03-26	21.22	6.94	190.374	8.818	36.825	0.36	3.059	0.366
2019-03-27	23.43	7.06	189.087	8.955	42.426	0.262	3.447	0.271
2019-03-27	22.41	7.111	188.095	8.599	36.293	0.238	3.071	0.271
2019-03-28	21.6	7.069	187.013	8.328	37.474	0.225	3.07	0.276
2019-03-28	21.26	7.043	186.763	8.2	47.526	0.22	2.974	0.345
2019-03-28	21.26	7.138	186.572	8.386	51.968	0.216	2.993	0.332
2019-03-28	23.54	7.045	185.764	8.802	43.63	0.202	2.874	0.303
2019-03-28	25.22	7.027	185.649	8.751	36.855	0.191	2.785	0.254
2019-03-28	24.58	7.133	184.764	8.109	32.579	0.179	2.771	0.202
2019-03-29	23.86	7.135	181.423	7.876	29.904	0.168	2.772	0.201
2019-03-29	23.42	7.102	180.603	7.898	29.795	0.161	2.682	0.367
2019-03-29	23.36	7.155	179.872	8.042	35.143	0.16	2.577	0.195
2019-03-29	24.17	7.072	179.58	8.716	31.468	0.154	2.659	0.191
2019-03-29	24.21	7.094	180.688	8.841	28.377	0.147	2.557	0.18
2019-03-29	23.21	7.137	180.146	8.346	36.193	0.141	2.431	0.221
2019-03-30	23.05	7.124	183.875	8.407	34.811	0.133	2.388	0.198
2019-03-30	22.55	7.112	183.815	8.166	36.141	0.147	2.41	0.266
2019-03-30	22.29	7.165	181.396	8.299	47.381	0.189	2.453	0.283
2019-03-30	24.57	7.11	180.586	8.517	51.278	0.272	2.622	0.392
2019-03-30	25.91	7.059	183.737	8.405	45.817	0.283	2.662	0.374
2019-03-30	24.17	7.11	183.478	8.069	53.962	0.292	2.524	0.338
2019-03-31	23.42	7.083	181.705	8.021	37.932	0.275	2.61	0.302
2019-03-31	22.36	7.07	180.516	8.081	35.501	0.268	2.578	0.272
2019-03-31	21.6	7.107	179.475	8.333	36.469	0.264	2.565	0.242
2019-03-31	23.01	7.086	179.422	8.795	33.735	0.255	2.599	0.242
2019-03-31	23.83	7.039	179.572	8.931	28.244	0.246	2.566	0.235
2019-03-31	22.6	7.053	179.932	8.324	29.369	0.237	2.507	0.211
2019-04-01	21.67	7.063	179.479	8.369	28.544	0.228	2.576	0.224
2019-04-01	20.65	7.043	180.481	8.34	30.172	0.221	2.565	0.234
2019-04-01	20.14	7.077	182.529	8.578	34.441	0.218	2.543	0.22
2019-04-01	20.49	7.084	184.263	9.083	35.032	0.213	2.505	0.232
2019-04-01	21.49	7.125	183.305	9.191	29.388	0.206	2.557	0.227
2019-04-01	20.77	7.17	183.285	8.585	26.397	0.2	2.435	0.236
2019-04-02	19.59	7.134	171.243	8.379	23.95	0.179	2.357	0.17
2019-04-02	18.92	7.114	153.137	8.173	20.949	0.148	2.116	0.137
2019-04-02	18.77	7.117	149.762	8.472	21.872	0.14	2.16	0.123
2019-04-02	20.07	7.124	141.432	9.035	20.47	0.128	1.973	0.123
2019-04-02	21.56	7.077	139.888	9.103	18.72	0.125	2.066	0.131
2019-04-02	21.03	7.071	142.162	8.401	17.612	0.123	1.966	0.114
2019-04-03	20.24	7.055	136.105	8.088	16.569	0.108	1.914	0.096
2019-04-03	19.82	7.065	140.312	8.051	16.798	0.103	1.942	0.1
2019-04-03	19.62	7.035	139.343	8.072	20.235	0.101	1.936	0.089
2019-04-03	20.72	7.043	137.559	8.782	17.133	0.1	1.943	0.092
2019-04-03	21.69	7.06	161.363	9.185	18.541	0.115	2.115	0.175
2019-04-03	21.06	7.159	165.072	8.584	19.325	0.111	2.082	0.191
2019-04-04	20.33	7.121	168.573	8.649	18.158	0.112	2.215	0.136
2019-04-04	19.93	7.154	177.108	8.52	20.377	0.114	2.335	0.116
2019-04-04	20.11	7.142	180.181	8.895	20.997	0.115	2.343	0.11
2019-04-04	22.12	7.112	183.927	9.405	19.876	0.116	2.387	0.109
2019-04-04	23.21	8.124	208.242	8.809	10.332	0.12	2.35	0.179
2019-04-04	22.4	7.945	208.393	8.339	10.344	0.118	2.348	0.2
2019-04-05	21.76	7.6	210.365	8.066	10.402	0.114	2.296	0.126
2019-04-05	21.33	7.525	211.631	7.847	11.837	0.112	2.322	0.105
2019-04-05	21.24	7.566	211.946	8.211	14.056	0.111	2.355	0.098
2019-04-05	24.16	7.766	213.4	8.74	10.984	0.112	2.367	0.106
2019-04-05	26.37	8.47	214.847	9.077	11.067	0.124	2.222	0.1
2019-04-05	24.97	8.279	213.572	7.875	10.408	0.126	2.212	0.097
2019-04-06	24.24	7.787	213.578	7.35	10.731	0.12	2.349	0.096
2019-04-06	23.72	7.561	214.319	7.014	11.64	0.114	2.287	0.102
2019-04-06	23.53	7.527	214.116	7.599	15.675	0.109	2.265	0.101
2019-04-06	25.83	8.114	213.793	9.036	12.142	0.105	2.294	0.091
2019-04-06	27.59	8.947	213.947	8.783	10.831	0.117	2.221	0.111
2019-04-06	26.28	8.845	215.509	7.63	11.067	0.127	2.187	0.108
2019-04-07	25.09	8.361	215.059	7.114	11.425	0.12	2.184	0.115
2019-04-07	24.33	7.88	215.898	7.063	43.237	0.108	2.12	0.104
2019-04-07	24.02	7.681	215.454	7.539	14.738	0.097	2.147	0.088
2019-04-07	26.79	8.711	217.488	9.068	10.838	0.097	2.112	0.096
2019-04-07	26.88	8.963	207.39	3.552	36.895	0.12	2.173	0.224
2019-04-07	26	8.909	215.796	8.012	16.977	0.116	2.274	0.139
2019-04-08	25.31	8.058	214.754	7.557	15.315	0.108	2.349	0.126
2019-04-08	24.62	7.616	215.558	7.122	17.576	0.11	2.609	0.132
2019-04-08	24.45	7.5	213.356	7.33	19.52	0.118	2.742	0.159
2019-04-08	26.26	7.713	216.828	7.978	20.94	0.134	2.772	0.188
2019-04-08	28.05	8.303	225.962	7.698	25.16	0.157	2.747	0.201
2019-04-08	27.04	7.936	226.469	7.029	21.492	0.162	2.72	0.204
2019-04-09	25.28	7.309	213.66	6.477	17.017	0.198	2.836	0.393
2019-04-09	24.98	7.279	207.911	6.603	18.14	0.187	2.803	0.26
2019-04-09	27.2	7.526	198.696	7.406	16.323	0.18	2.662	0.198
2019-04-09	28.41	8.092	186.558	8.024	14.315	0.17	2.494	0.144
2019-04-09	27.03	7.628	181.703	6.839	13.765	0.157	2.277	0.128
2019-04-10	25.77	7.265	187.325	6.386	10.807	0.149	2.365	0.121
2019-04-10	24.9	7.172	187.886	6.241	9.536	0.141	2.368	0.121
2019-04-10	24.53	7.197	182.362	6.722	11.7	0.128	2.254	0.104
2019-04-10	27.26	7.55	151.805	7.268	9.42	0.14	2.219	0.176
2019-04-10	29.62	8.767	159.387	6.909	8.254	0.15	2.195	0.197
2019-04-10	27.62	8.643	173.148	5.805	10.24	0.162	2.192	0.218
2019-04-11	26.44	7.891	186.143	5.654	13.224	0.18	2.414	0.241
2019-04-11	25.44	7.433	190.298	5.852	11.75	0.17	2.456	0.225
2019-04-11	24.83	7.362	191.988	6.07	15.084	0.171	2.462	0.222
2019-04-11	24.92	7.482	191.194	6.618	10.696	0.157	2.487	0.21
2019-04-11	24.67	7.435	190.405	6.557	9.335	0.142	2.411	0.218
2019-04-12	23.91	7.396	188.391	6.823	12.971	0.162	2.489	0.273
2019-04-12	23.39	7.349	183.249	6.997	13.663	0.187	2.642	0.273
2019-04-12	23.24	7.354	183.296	7.11	15.607	0.213	2.651	0.273
2019-04-12	23.21	7.41	183.999	7.239	16.308	0.215	2.753	0.274
2019-04-12	22.81	7.361	184.683	7.367	15.343	0.228	2.737	0.387
2019-04-12	22.13	7.304	186.127	7.495	17.509	0.253	2.749	0.653
2019-04-13	21.65	7.278	191.018	7.665	18.408	0.281	2.798	0.799
2019-04-13	21.3	7.24	195.101	7.84	19.425	0.309	2.778	0.905
2019-04-13	21.09	7.239	196.7	7.971	23.901	0.332	2.852	0.984
2019-04-13	21.74	7.332	199.465	7.895	19.922	0.335	2.99	1.008
2019-04-13	21.33	7.323	195.391	8.172	19.646	0.315	2.963	0.936
2019-04-14	21.06	7.298	195.455	8.363	21.551	0.306	3.108	0.88
2019-04-14	20.74	7.295	191.866	8.549	21.356	0.296	3.093	0.802
2019-04-14	20.83	7.294	185.654	8.636	44.547	0.388	3.09	1.027
2019-04-14	21.49	7.341	182.653	8.366	54.187	0.453	3.066	1.234
2019-04-14	22.16	7.354	180.59	7.983	46.392	0.422	2.989	1.142
2019-04-14	22.09	7.297	179.167	7.767	42.066	0.4	3.036	1.046
2019-04-15	21.75	7.27	182.193	8.027	35.486	0.365	3.019	0.962
2019-04-15	21.17	7.222	182.157	8.288	35.546	0.345	2.961	0.918
2019-04-15	21.18	7.235	181.52	8.403	35.583	0.338	3	0.842
2019-04-15	22.91	7.36	180.314	7.833	33.285	0.329	3.065	0.717
2019-04-15	23.61	7.295	178.907	7.338	43.265	0.328	2.914	0.52
2019-04-15	22.66	7.228	176.349	7.463	54.947	0.33	2.844	0.622
2019-04-16	22.02	7.186	176.587	7.5	96.149	0.371	2.434	1.116
2019-04-16	21.48	7.132	177.923	7.768	117.653	0.372	2.194	1.229
2019-04-16	21.1	7.132	176.354	8.12	87.031	0.305	2.454	1.199
2019-04-16	22.04	7.225	170.783	8.09	47.029	0.249	2.65	0.557
2019-04-16	22.37	7.297	165.834	8.162	32.944	0.221	2.702	0.365
2019-04-16	22.17	7.214	162.597	7.742	31.571	0.213	2.62	0.332
2019-04-17	21.69	7.138	163.528	7.795	34.358	0.218	2.619	0.339
2019-04-17	21.22	7.124	168.171	8.28	31.247	0.22	2.673	0.376
2019-04-17	21.1	7.114	170.805	8.4	28.358	0.22	2.74	0.458
2019-04-17	23.34	7.318	175.294	8.002	24.38	0.22	2.719	0.269
2019-04-17	26.26	7.313	177.792	7.025	21.414	0.227	2.585	0.233
2019-04-18	23.59	7.194	171.134	7.427	38.473	0.246	2.675	0.35
2019-04-18	21.86	7.141	171.765	8.103	46.268	0.241	2.594	0.42
2019-04-18	21.16	7.22	173.023	8.511	40.072	0.226	2.616	0.357
2019-04-18	24.95	7.192	167.793	8.965	29.46	0.203	2.602	0.26
2019-04-18	23.58	7.149	169.976	8.111	114.424	0.323	3.067	0.399
2019-04-18	26.62	7.335	168.155	8.815	25.019	0.194	2.537	0.229
2019-04-18	25.47	7.125	167.896	8.282	38.716	0.203	2.525	0.317
2019-04-19	24.29	7.119	162.584	8.725	43.296	0.197	2.452	0.361
2019-04-19	23.43	7.137	163.235	9.418	53.247	0.205	2.451	0.524
2019-04-19	23.22	7.206	159.158	10.123	36.782	0.217	2.734	0.361
2019-04-19	22.98	7.205	161.721	10.357	36.839	0.321	2.916	0.896
2019-04-19	23.03	7.225	165.341	10.381	37.619	0.384	3.003	1.061
2019-04-19	23.19	7.227	166.889	10.373	39.4	0.403	3.026	1.074
2019-04-19	22.89	7.178	168.497	10.353	54.565	0.439	3.082	1.217
2019-04-20	22.56	7.151	170.851	10.597	48.342	0.505	3.312	1.296
2019-04-20	22.43	7.118	172.229	10.533	56.739	0.504	3.298	1.281
2019-04-20	22.45	7.133	170.283	10.828	49.769	0.448	3.233	1.095
2019-04-20	23.32	7.152	166.779	10.652	43.069	0.405	3.214	0.957
2019-04-20	23.73	7.182	165.719	10.532	37.738	0.392	3.193	0.871
2019-04-20	23.73	7.153	163.62	10.43	36.972	0.375	3.273	0.641
2019-04-20	23.32	7.115	157.965	10.659	34.457	0.348	3.312	0.389
2019-04-21	23.1	7.089	155.787	10.853	33.399	0.308	3.181	0.364
2019-04-21	23.05	7.077	155.207	9.792	29.772	0.28	3.024	0.31
2019-04-21	23.06	7.087	153.329	9.821	32.093	0.281	2.903	0.277
2019-04-21	24.27	7.111	151.038	9.661	26.646	0.278	2.901	0.301
2019-04-21	25.25	7.155	151.715	9.348	23.77	0.278	2.886	0.249
2019-04-21	25.32	7.109	151.549	9.191	22.496	0.274	2.859	0.247
2019-04-21	25.09	7.102	150.066	8.968	22.135	0.278	2.868	0.227
2019-04-22	24.56	7.033	150.204	9.168	22.609	0.269	2.853	0.249
2019-04-22	24.26	7.015	152.275	8.952	24.824	0.258	2.894	0.247
2019-04-22	24.6	7.052	156.985	9.031	24.33	0.245	2.773	0.189
2019-04-22	27.02	7.097	160.282	8.691	19.938	0.234	2.669	0.18
2019-04-22	28.7	7.195	159.275	8.087	18.031	0.233	2.644	0.171
2019-04-22	27.65	7.093	155.612	7.955	18.196	0.235	2.686	0.183
2019-04-23	26.58	7.01	153.551	8.284	20.351	0.233	2.662	0.159
2019-04-23	25.46	7.014	157.463	8.637	46.556	0.233	2.415	0.329
2019-04-23	30.29	7.174	160.03	7.89	51.45	0.248	2.105	0.407
2019-04-23	29.58	7.047	158.428	7.443	43.106	0.243	2.293	0.318
2019-04-24	28.1	6.969	157.927	7.826	34.625	0.237	2.401	0.247
2019-04-24	26.88	6.955	158.334	7.906	26.628	0.228	2.463	0.205
2019-04-24	26.59	6.998	160.916	8.162	26.584	0.217	2.415	0.205
2019-04-24	29.91	7.118	163.44	10.503	16.335	0.203	2.464	0.131
2019-04-24	32.06	7.413	161.45	8.018	18.251	0.205	2.437	0.137
2019-04-24	30.42	7.066	161.03	7.173	16.383	0.252	2.324	0.125
2019-04-25	28.13	6.884	160.91	7.205	15.746	0.315	2.336	0.122
2019-04-25	27.72	6.976	161.482	7.846	16.148	0.316	2.376	0.126
2019-04-25	30.02	7.159	164.595	7.687	12.993	0.31	2.226	0.122
2019-04-25	31.72	7.65	163.933	8.109	12.461	0.189	2.088	0.126
2019-04-25	30.93	7.197	162.247	6.834	14.666	0.192	2.129	0.125
2019-04-26	29.85	6.93	162.524	6.579	17.612	0.193	2.129	0.131
2019-04-26	28.84	6.898	164.309	6.701	17.441	0.188	2.137	0.134
2019-04-26	28.22	7.012	169.477	7.303	23.403	0.19	2.074	0.159
2019-04-26	29.96	7.29	163.377	7.644	21.369	0.204	2.121	0.162
2019-04-26	29.88	7.346	153.152	7.477	22.787	0.217	2.255	0.171
2019-04-26	28.51	7.119	147.084	7.355	22.197	0.214	2.164	0.166
2019-04-27	27.31	7.021	144.604	7.683	32.125	0.214	2.196	0.202
2019-04-27	26.42	6.97	145.948	7.834	30.463	0.2	2.093	0.23
2019-04-27	26.1	6.971	146.106	8.052	33.526	0.193	2.052	0.216
2019-04-27	26.5	7.109	146.809	8.396	25.657	0.177	1.982	0.188
2019-04-27	26.95	7.212	147.008	8.421	24.317	0.185	1.919	0.197
2019-04-27	26.16	7.045	150.04	8.028	22.158	0.191	1.978	0.185
2019-04-28	25.4	7.024	156.196	8.056	26.993	0.198	2.075	0.202
2019-04-28	24.74	7.056	162.58	8.378	27.363	0.2	2.149	0.234
2019-04-28	24.68	7.098	163.62	8.628	28.389	0.203	2.181	0.205
2019-04-28	27.01	7.258	160.716	8.564	22.8	0.204	2.205	0.185
2019-04-28	29.42	7.356	156.001	8.091	18.924	0.212	2.129	0.167
2019-04-28	28.07	7.055	156.912	7.459	26.88	0.217	2.204	0.192
2019-04-29	27.02	6.977	158.019	7.577	32.433	0.218	2.176	0.233
2019-04-29	26.02	6.873	159.353	7.64	28.389	0.209	2.257	0.216
2019-04-29	25.78	6.995	161.005	8.247	30.498	0.204	2.257	0.196
2019-04-29	28.58	7.289	164.844	8.491	22.056	0.185	2.257	0.221
2019-04-29	30.16	8.202	163.994	9.139	23.104	0.191	2.257	0.272
2019-04-29	29.44	7.617	159.775	7.572	19.146	0.188	2.257	0.216
2019-04-30	28.57	7.104	156.759	7.444	24.303	0.189	2.017	0.241
2019-04-30	27.44	7.027	155.384	7.685	20.517	0.186	2.126	0.224
2019-04-30	26.84	7.015	155.243	7.982	23.145	0.183	2.119	0.159
2019-04-30	28.77	7.308	158.958	8.428	47.432	0.171	1.991	0.175
2019-04-30	29.46	8.008	156.504	8.331	21.674	0.169	1.85	0.221
2019-04-30	28.26	7.281	150.789	7.74	31.758	0.18	1.952	0.244
2019-05-01	27.04	7.072	153.427	8.166	48.37	0.249	2.233	0.396
2019-05-01	26.39	7.031	163.218	8.362	70.093	0.415	2.571	1.121
2019-05-01	25.08	6.988	135.276	9.014	51.834	0.474	2.947	0.943
2019-05-01	24.75	6.981	134.131	9.076	43.82	0.43	2.929	0.689
2019-05-02	24.3	6.992	134.847	9.507	36.863	0.391	2.756	0.471
2019-05-02	23.28	6.986	136.411	10.103	30.951	0.371	2.849	0.354
2019-05-02	22.67	7.039	137.621	10.657	31.516	0.362	2.868	0.326
2019-05-02	22.55	7.075	136.556	10.89	28.587	0.353	2.866	0.321
2019-05-02	22.99	7.085	135.613	10.722	23.91	0.337	2.789	0.286
2019-05-02	22.77	7.062	133.771	10.646	23.939	0.317	2.784	0.27
2019-05-03	22.4	7.023	133.431	10.988	25.341	0.298	2.738	0.246
2019-05-03	21.56	7.041	132.613	11.463	20.597	0.272	2.648	0.222
2019-05-03	21.39	7.067	132.083	11.729	23.409	0.257	2.536	0.19
2019-05-03	23.58	7.167	130.583	9.407	19.151	0.254	2.534	0.186
2019-05-03	25.69	7.193	131.018	7.095	18.682	0.254	2.467	0.177
2019-05-03	24.83	7.15	132.872	6.931	18.414	0.253	2.435	0.171
2019-05-04	23.45	7.122	133.57	7.538	16.308	0.245	2.416	0.151
2019-05-04	21.99	7.1	133.808	8.02	16.504	0.236	2.44	0.13
2019-05-04	21.42	7.108	134.38	8.443	16.758	0.229	2.465	0.134
2019-05-04	23.62	7.233	136.613	7.923	16.901	0.217	2.349	0.156
2019-05-04	25.99	7.276	138.738	7.204	20.6	0.21	2.338	0.146
2019-05-04	25.51	7.18	139.753	6.879	16.907	0.205	2.225	0.129
2019-05-05	24.83	7.128	141.276	6.962	16.649	0.197	2.311	0.133
2019-05-05	24.06	7.105	143.376	7.246	16.849	0.191	2.283	0.115
2019-05-05	23.44	7.135	143.001	7.594	15.418	0.19	2.342	0.112
2019-05-05	24.32	7.273	143.18	7.948	14.007	0.181	2.369	0.113
2019-05-05	24.87	7.281	141.681	7.718	11.256	0.179	2.294	0.105
2019-05-05	24.26	7.131	138.686	7.47	14.356	0.179	2.224	0.094
2019-05-06	23.64	7.129	138.129	7.518	14.216	0.177	2.229	0.11
2019-05-06	22.82	7.163	139.641	7.831	14.848	0.169	2.213	0.106
2019-05-06	22.19	7.113	129.555	8.305	19.967	0.184	2.228	0.118
2019-05-06	22.08	7.165	129.243	8.288	18.533	0.186	2.257	0.134
2019-05-06	22.17	7.198	132.547	8.427	19.178	0.278	2.368	0.164
2019-05-06	21.72	7.168	135.108	8.528	20.179	0.311	2.426	0.188
2019-05-07	21.15	7.118	133.41	8.441	22.4	0.324	2.42	0.201
2019-05-07	20.6	7.109	133.262	8.64	21.12	0.328	2.405	0.202
2019-05-07	20.2	7.12	131.461	8.958	22.507	0.318	2.362	0.18
2019-05-07	22.39	7.297	132.403	8.141	21.765	0.3	2.445	0.294
2019-05-07	21.89	7.195	133.206	8.157	24.534	0.275	2.373	0.277
2019-05-08	20.91	7.16	131.711	8.71	18.911	0.247	2.334	0.249
2019-05-08	20.3	7.111	130.132	9.156	14.092	0.228	2.332	0.232
2019-05-08	19.89	7.098	127.469	11.01	15.208	0.225	2.31	0.25
2019-05-08	20.29	7.171	124.684	9.636	14.929	0.213	2.229	0.214
2019-05-08	21.31	7.211	124.639	9.272	14.51	0.206	2.23	0.22
2019-05-08	21.41	7.121	126.491	8.901	19.639	0.197	2.188	0.234
2019-05-09	21.24	7.08	126.111	8.604	22.443	0.187	2.078	0.252
2019-05-09	20.93	7.062	124.967	8.464	16.791	0.177	2.087	0.238
2019-05-09	20.98	7.087	124.522	8.605	17.712	0.171	2.055	0.234
2019-05-09	22.07	7.159	124.317	8.336	18.275	0.169	1.987	0.206
2019-05-09	22.62	7.304	131.466	7.759	20.989	0.195	2.027	0.21
2019-05-09	22.35	7.271	131.557	7.801	19.653	0.216	1.998	0.207
2019-05-10	22.05	7.222	137.729	7.912	17.124	0.238	2.098	0.226
2019-05-10	21.99	7.206	142.647	7.904	17.048	0.258	2.139	1.109
2019-05-10	22.3	7.211	144.338	7.902	19.613	0.269	2.192	0.246
2019-05-10	24.6	7.343	144.141	7.455	16.282	0.259	2.181	0.221
2019-05-10	27.07	7.395	147.187	6.767	16.137	0.255	2.087	0.189
2019-05-10	26.14	7.324	146.542	6.703	16.576	0.253	1.961	0.19
2019-05-11	24.98	7.221	139.975	6.954	14.894	0.234	1.963	0.178
2019-05-11	23.64	7.146	131.079	7.267	18.561	0.211	1.922	0.195
2019-05-11	23.57	7.186	131.022	7.478	21.073	0.205	1.845	0.23
2019-05-11	26.32	7.311	127.898	7.276	15.951	0.184	1.846	0.174
2019-05-11	28.64	7.348	126.29	6.55	16.05	0.186	1.82	0.156
2019-05-11	27.54	7.166	133.15	6.181	19.079	0.197	1.811	0.158
2019-05-12	26.45	7.087	131.824	6.059	20.97	0.2	1.818	0.169
2019-05-12	25.2	7.136	132.074	6.355	20.744	0.19	1.834	0.174
2019-05-12	24.84	7.192	134.359	6.784	22.167	0.186	1.842	0.232
2019-05-12	28.11	7.325	134.911	6.617	35.154	0.19	1.641	0.224
2019-05-12	29.11	7.435	126.884	6.477	25.433	0.163	1.474	0.173
2019-05-12	27.13	7.113	116.124	6.113	20.274	0.14	1.322	0.13
2019-05-13	25.94	6.816	112.162	5.766	16.427	0.123	1.378	0.119
2019-05-13	24.82	6.823	110.11	6.095	13.534	0.117	1.393	0.15
2019-05-13	24.2	6.8	102.34	6.513	13.205	0.11	1.355	0.164
2019-05-13	26.31	6.879	94.217	7.023	9.17	0.1	1.228	0.128
2019-05-13	27.98	6.99	92.47	7.24	10.189	0.105	1.131	0.146
2019-05-13	27.08	6.777	102.92	5.859	12.324	0.107	1.084	0.137
2019-05-14	26.21	6.684	102.783	5.252	10.568	0.101	1.081	0.111
2019-05-14	25.48	6.577	104.45	5.061	10.627	0.097	1.057	0.124
2019-05-14	25.27	6.584	112.091	4.947	15.834	0.1	1.1	0.141
2019-05-14	27.4	6.672	117.151	5.832	9.022	0.1	1.022	0.117
2019-05-14	29.29	6.754	123.87	6.794	12.356	0.105	0.932	0.111
2019-05-14	29.23	6.776	128.773	6.545	11.143	0.173	1.072	0.207
2019-05-14	28.42	6.754	130.883	6.224	8.44	0.098	0.9	0.133
2019-05-15	27.69	6.639	137.076	5.018	8.248	0.099	0.98	0.113
2019-05-15	27.08	6.558	137.966	4.733	7.673	0.098	0.964	0.121
2019-05-15	26.57	6.58	142.054	4.332	8.795	0.101	0.99	0.137
2019-05-15	26.7	6.609	140.82	5.104	10.89	0.098	0.891	0.133
2019-05-15	26.83	6.555	144.586	5.905	9.82	0.097	0.939	0.123
2019-05-15	26.68	6.563	147.294	5.487	8.802	0.091	0.93	0.124
2019-05-15	26.52	6.582	147.667	5.179	8.181	0.092	1.015	0.126
2019-05-16	26.19	6.549	150.438	4.366	8.882	0.094	0.993	0.143
2019-05-16	25.99	6.535	151.088	3.778	8.118	0.094	0.967	0.148
2019-05-16	25.99	6.617	151.765	3.858	11.847	0.098	1.02	0.161
2019-05-16	26.58	6.642	150.819	4.584	10.236	0.095	2	0.144
2019-05-16	28.02	6.759	147.123	6.064	10.269	0.1	0.914	0.154
2019-05-16	27.91	7.016	139.332	6.059	40.435	0.121	1.255	0.291
2019-05-17	27.26	7.293	130.118	6.318	61.955	0.163	1.588	0.456
2019-05-17	26.93	7.255	131.48	6.522	41.418	0.211	1.795	0.391
2019-05-18	25.97	7.114	108.92	7.325	155.955	0.495	1.896	1.369
2019-05-18	25.2	7.054	109.267	7.593	105.437	0.41	2.154	0.888
2019-05-18	24.82	7.028	107.859	7.81	90.976	0.346	2.106	0.709
2019-05-18	25.44	7.106	107.977	7.817	71.849	0.291	2.105	0.578
2019-05-18	26.59	7.141	109.08	6.862	55.599	0.256	2.095	0.455
2019-05-19	26.29	7.142	114.122	7.022	39.586	0.217	2.118	0.354
2019-05-19	26.15	7.144	114.344	6.793	34.775	0.207	2.083	0.309
2019-05-19	26.31	7.125	112.46	6.751	35.708	0.198	2.036	0.287
2019-05-19	28.48	7.256	111.926	6.616	31.276	0.194	2.007	0.272
2019-05-19	29.7	7.276	111.931	6.306	30.573	0.198	2.009	0.283
2019-05-20	28.59	7.178	115.179	6.492	31.268	0.19	1.982	0.262
2019-05-20	28.52	7.176	122.109	6.122	29.569	0.184	1.981	0.258
2019-05-20	28.57	7.21	128.056	6.239	32.39	0.177	1.947	0.25
2019-05-20	29.36	7.282	126.453	6.226	23.856	0.176	1.918	0.24
2019-05-20	27.68	7.29	119.998	6.72	38.262	0.181	1.827	0.305
2019-05-20	26.38	7.281	119.58	7.182	60.226	0.236	1.814	0.417
2019-05-21	25.08	7.183	121.143	7.693	89.593	0.452	1.964	0.792
2019-05-21	24.28	7.158	123.152	8.04	68.668	0.491	2.218	0.662
2019-05-21	24.2	7.203	121.541	8.258	59.633	0.447	2.297	0.588
2019-05-21	24.67	7.22	124.188	8.087	50.329	0.383	2.315	0.518
2019-05-21	24.93	7.256	125.311	8.122	44.136	0.344	2.42	0.443
2019-05-21	24.59	7.216	122.854	8.184	42.313	0.309	2.436	0.409
2019-05-22	24.07	7.18	120.423	8.27	44.414	0.286	2.38	0.422
2019-05-22	23.71	7.149	122.165	8.402	37.633	0.252	2.368	0.392
2019-05-22	23.78	7.186	120.805	8.527	36.001	0.232	2.29	0.35
2019-05-22	24.08	7.292	120.499	8.47	47.774	0.224	2.248	0.386
2019-05-22	24.29	7.239	124.433	8.784	47.434	0.219	2.195	0.404
2019-05-22	23.84	7.138	123.732	8.907	43.989	0.204	2.107	0.333
2019-05-23	23.53	7.182	125.916	9.159	36.84	0.194	2.072	0.293
2019-05-23	23.31	7.146	127.01	9.317	32.953	0.189	2.091	0.295
2019-05-23	23.26	7.173	127.899	9.668	30.63	0.189	2.077	0.274
2019-05-23	24.43	7.268	126.772	8.921	26.628	0.187	2.087	0.263
2019-05-23	25.07	7.277	123.961	8.479	27.265	0.189	2.083	0.267
2019-05-23	24.64	7.223	124.853	8.574	30.198	0.188	2.114	0.289
2019-05-24	24.09	7.201	126.198	8.759	65.718	0.211	2.017	0.418
2019-05-24	23.7	7.173	129.316	8.849	40.513	0.19	2.022	0.325
2019-05-24	23.64	7.201	128.561	8.967	31.688	0.182	2.011	0.263
2019-05-24	24.86	7.294	126.281	8.692	26.548	0.179	2.005	0.255
2019-05-24	26.25	7.383	129.596	8.393	22.296	0.177	1.962	0.245
2019-05-24	25.89	7.295	130.767	8.319	25.623	0.177	1.973	0.257
2019-05-25	25.27	7.238	128.719	8.442	62.897	0.177	1.964	0.38
2019-05-25	24.93	7.221	127.974	8.329	39.952	0.177	0.682	0.316
2019-05-25	26.17	7.332	132.057	8.399	22.187	0.152	0.827	0.218
2019-05-25	26.36	7.344	133.667	8.242	28.783	0.157	2.014	0.246
2019-05-25	25.96	7.275	131.76	8.132	34.237	0.157	1.872	0.25
2019-05-26	25.53	7.224	132.237	8.181	43.504	0.16	1.755	0.285
2019-05-26	25.17	7.166	128.655	8.293	39.127	0.157	1.839	0.275
2019-05-26	24.86	7.168	120.405	8.694	70.484	0.17	1.732	0.319
2019-05-27	24.55	7.165	109.469	8.882	104.321	0.302	1.737	0.598
2019-05-27	24.34	7.113	111.362	8.387	86.56	0.345	2.022	0.667
2019-05-27	24.25	7.095	110.555	8.426	85.28	0.331	2.034	0.636
2019-05-27	25.94	7.167	108.227	7.776	73.125	0.294	2.021	0.611
2019-05-27	27.28	7.196	107.884	7.241	54.416	0.268	2.062	0.528
2019-05-27	27.24	7.215	109.9	7.466	72.145	0.253	1.986	0.477
2019-05-28	26.46	7.102	94.055	7.685	122.172	0.336	1.647	0.71
2019-05-28	25.37	7.065	95.643	7.927	127.98	0.359	1.691	0.876
2019-05-28	24.98	7.054	95.152	8.101	108.865	0.31	1.714	0.747
2019-05-28	25.75	7.099	94.313	8.203	78.706	0.264	1.722	0.599
2019-05-28	25.23	7.107	93.754	8.361	54.62	0.227	1.761	0.471
2019-05-28	24.98	7.128	99.26	8.425	39.405	0.209	1.868	0.399
2019-05-29	24.4	7.144	104.505	8.771	35.828	0.223	1.954	0.364
2019-05-29	23.99	7.141	110.337	8.816	34.457	0.238	1.947	0.364
2019-05-29	23.62	7.164	112.906	9.044	34.349	0.245	1.984	0.342
2019-05-29	23.89	7.194	114.048	9.013	29.656	0.237	2.056	0.313
2019-05-29	24.28	7.227	115.156	9.091	25.295	0.224	2.046	0.297
2019-05-29	23.93	7.197	115.055	9.303	24.275	0.211	2.031	0.282
2019-05-30	23.44	7.18	114.197	9.257	23.816	0.198	2.055	0.267
2019-05-30	23.1	7.145	113.825	9.432	24.655	0.189	2.005	0.274
2019-05-30	23.21	7.186	115.227	9.57	26.266	0.176	1.967	0.226
2019-05-30	25.4	7.269	115.388	8.766	24.996	0.172	2.074	0.234
2019-05-30	27.06	7.292	116.762	7.989	78.791	0.196	1.906	0.41
2019-05-30	26.15	7.26	115.167	8.215	77.162	0.19	1.804	0.412
2019-05-31	25.59	7.241	116.111	8.032	59.33	0.177	1.738	0.367
2019-05-31	25.17	7.164	114.659	8.341	43.996	0.166	1.777	0.3
2019-05-31	25.41	7.245	120.849	8.427	30.209	0.151	1.828	0.24
2019-05-31	27.87	7.369	120.238	7.629	24.897	0.149	1.831	0.205
2019-05-31	29.53	7.421	117.071	7.114	25.696	0.154	1.838	0.219
2019-05-31	28.7	7.34	113.576	7.165	29.652	0.156	1.801	0.225
2019-06-01	27.74	7.247	114.997	7.469	32.276	0.156	1.747	0.234
2019-06-01	27.49	7.24	117.711	7.654	26.55	0.149	1.779	0.203
2019-06-01	27.19	7.261	116.534	7.809	24.691	0.147	1.687	0.194
2019-06-01	26.95	7.248	112.424	7.922	20.019	0.142	1.638	0.19
2019-06-01	26.8	7.21	109.659	6.961	37.726	0.149	1.605	0.248
2019-06-01	26.36	7.163	109.636	7.106	64.287	0.158	1.557	0.342
2019-06-02	25.65	7.186	112.858	7.448	27.704	0.146	1.613	0.247
2019-06-02	25.04	7.169	113.46	7.721	23.629	0.165	1.668	0.274
2019-06-02	25.01	7.155	109.513	7.825	27.249	0.176	1.677	0.266
2019-06-02	26.08	7.202	107.344	7.654	29.264	0.191	1.817	0.322
2019-06-02	26.8	7.197	104.399	7.17	61.266	0.202	1.763	0.442
2019-06-02	26.48	7.219	102.643	7.291	56.783	0.2	1.61	0.44
2019-06-03	26.39	7.197	100.197	7.497	42.692	0.178	1.56	0.345
2019-06-03	25.27	7.108	86.846	7.942	48.286	0.176	1.348	0.376
2019-06-03	25.15	7.063	80.384	8.034	88.121	0.19	1.114	0.527
2019-06-03	25.52	7.076	76.996	7.971	88.083	0.188	1.065	0.601
2019-06-03	25.3	7.115	84.613	8.059	58.094	0.221	1.23	0.457
2019-06-04	24.92	7.065	82.972	8.16	68.201	0.229	1.202	0.509
2019-06-04	24.57	6.989	80.676	8.315	122.524	0.244	0.981	0.788
2019-06-04	24.53	7.001	82.028	8.414	90.075	0.212	1.064	0.626
2019-06-04	26.35	7.08	82.792	7.868	56.52	0.184	1.264	0.452
2019-06-04	28.06	7.126	83.521	7.212	41.756	0.173	1.336	0.352
2019-06-04	27.97	7.182	85.485	7.13	35.681	0.165	1.378	0.321
2019-06-05	27.38	7.018	86.891	7.209	30.522	0.154	1.323	0.292
2019-06-05	27.04	7.034	89.182	7.426	30.132	0.144	1.305	0.268
2019-06-05	26.95	7.05	88.381	7.585	30.551	0.139	1.301	0.254
2019-06-05	28.39	7.164	89.201	7.385	27.666	0.137	1.304	0.245
2019-06-05	29.66	7.229	88.207	6.8	23.051	0.13	1.267	0.288
2019-06-05	28.93	7.215	89.883	6.818	26.958	0.145	1.29	0.322
2019-06-06	28.5	7.151	91.48	7.003	27.048	0.147	1.231	0.336
2019-06-06	28.22	7.121	94.359	6.953	26.676	0.135	1.301	0.341
2019-06-06	27.96	7.137	94.449	7.135	29.177	0.14	1.367	0.19
2019-06-06	28.86	7.231	96.471	7.168	24.456	0.136	1.298	0.305
2019-06-06	29.45	7.306	97.628	6.995	39.417	0.161	1.155	0.458
2019-06-06	28.7	7.245	98.627	3.554	34.425	0.154	1.24	0.424
2019-06-07	27.84	7.189	97.996	7.397	27.327	0.14	1.224	0.366
2019-06-07	27.3	7.15	99.394	7.688	22.802	0.132	1.262	0.309
2019-06-07	27.36	7.173	101.549	7.444	22.309	0.131	1.33	0.281
2019-06-07	28.33	7.252	99.517	7.589	20.775	0.128	1.346	0.274
2019-06-07	29.3	7.323	100.579	7.006	32.16	0.153	1.225	0.382
2019-06-07	28.5	7.249	101.056	7.108	31.354	0.147	1.249	0.374
2019-06-08	27.9	7.188	101.637	7.262	32.391	0.151	1.182	0.397
2019-06-08	27.53	7.161	100.698	7.47	23.711	0.136	1.3	0.306
2019-06-08	27.8	7.199	107.88	7.409	22.125	0.127	1.295	0.275
2019-06-08	29.88	7.318	107.051	6.949	20.024	0.125	1.37	0.274
2019-06-08	31.29	7.395	103.814	6.729	19.882	0.135	1.334	0.274
2019-06-08	30.38	7.287	103.128	6.729	17.144	0.133	1.392	0.27
2019-06-09	29.73	7.198	102.207	6.701	18.902	0.131	1.337	0.278
2019-06-09	29.26	7.17	103.199	6.84	18.849	0.132	1.415	0.282
2019-06-09	29.32	7.2	107.67	6.872	25.207	0.134	1.356	0.293
2019-06-09	30.7	7.272	113.523	7.37	25.684	0.128	1.358	0.281
2019-06-09	31.28	7.376	112.623	7.33	23.731	0.127	1.312	0.286
2019-06-09	30.14	7.3	111.528	7.303	23.371	0.129	1.388	0.289
2019-06-10	29.34	7.221	109.635	7.593	25.358	0.134	1.4	0.291
2019-06-10	28.65	7.191	110.032	7.667	24.621	0.134	1.41	0.291
2019-06-10	28.44	7.195	111.076	7.752	24.455	0.132	1.419	0.261
2019-06-10	29.49	7.257	113.958	7.791	23.119	0.128	1.401	0.27
2019-06-10	29.72	7.324	112.172	7.735	21.42	0.132	1.419	0.275
2019-06-10	29.28	7.265	109.003	7.737	20.371	0.132	1.409	0.264
2019-06-11	28.52	7.195	107.605	8.076	20.608	0.135	1.452	0.281
2019-06-11	28.02	7.162	113.188	8.305	20.554	0.134	1.455	0.288
2019-06-11	27.84	7.158	112.923	8.387	22.595	0.14	1.435	0.281
2019-06-11	27.59	7.194	111.14	8.761	24.799	0.146	1.437	0.318
2019-06-11	27.17	7.187	100.433	8.825	50.872	0.181	1.415	0.508
2019-06-11	26.76	7.12	114.633	8.821	44.201	0.235	1.508	0.585
2019-06-12	26.07	7.057	113.807	8.96	51.355	0.363	1.69	0.745
2019-06-12	25.57	7.052	113.419	9.252	42.31	0.36	1.878	0.685
2019-06-12	25.32	7.039	113.835	9.381	40.318	0.333	1.846	0.611
2019-06-12	25.96	7.065	111.659	9.373	40.799	0.286	1.768	0.577
2019-06-12	25.23	7.031	110.579	9.364	33.815	0.219	1.647	0.549
2019-06-13	24.67	6.989	101.966	9.752	34.559	0.182	1.582	0.507
2019-06-13	24.47	6.973	101.779	10.946	33.475	0.165	1.476	0.465
2019-06-13	24.45	7.008	102.516	6.703	31.053	0.177	1.5	0.421
2019-06-14	24.15	6.969	102.277	6.893	38.694	0.18	1.443	0.476
2019-06-14	23.98	7.045	108.817	6.227	82.178	0.367	1.478	0.893
2019-06-14	24.16	7.016	105.206	5.615	60.344	0.342	1.822	0.632
2019-06-14	26.05	7.087	102.538	4.731	53.669	0.3	1.917	0.669
2019-06-14	26.36	7.081	97.871	4.157	45.336	0.252	1.83	0.602
2019-06-14	26.44	7.077	98.262	4.008	38.379	0.221	1.804	0.513
2019-06-15	26.46	7.036	99.599	3.99	31.846	0.19	1.783	0.419
2019-06-15	26.24	7.026	102.959	3.872	29.556	0.173	1.838	0.378
2019-06-15	26.31	7.043	105.129	3.89	30.274	0.166	1.82	0.328
2019-06-15	28.14	7.139	103.597	8.391	25.968	0.158	1.76	0.307
2019-06-15	28.77	7.167	101.749	8.454	24.592	0.155	1.714	0.294
2019-06-15	27.56	7.138	103.498	8.351	23.666	0.15	1.778	0.274
2019-06-16	26.94	7.131	104.79	8.58	22.325	0.144	1.743	0.261
2019-06-16	26.32	7.106	106.43	8.837	21.201	0.139	1.726	0.249
2019-06-16	26.44	7.139	108.417	9.049	24.521	0.135	1.657	0.25
2019-06-16	29.11	7.236	107.004	9.495	22.411	0.134	1.676	0.253
2019-06-16	29.29	7.247	105.502	9.641	24.262	0.14	1.633	0.261
2019-06-16	28.26	7.16	106.072	9.51	37.342	0.154	1.576	0.348
2019-06-17	27.49	7.095	107.175	9.824	35.203	0.146	1.644	0.336
2019-06-17	26.91	7.083	109.014	10.539	26.282	0.132	1.685	0.271
2019-06-17	27.11	7.124	115.893	9.989	22.526	0.122	1.596	0.234
2019-06-17	29.38	7.215	116.602	10.708	18.942	0.121	1.64	0.205
2019-06-17	28.91	7.177	113.622	10.507	18.58	0.118	1.64	0.212
2019-06-17	28.06	7.201	110.855	10.662	33.033	0.134	1.617	0.276
2019-06-18	27.45	7.202	104.28	10.762	27.174	0.123	1.548	0.239
2019-06-18	26.61	7.077	87.897	10.704	28.332	0.119	1.5	0.262
2019-06-18	25.96	7.005	80.005	11.055	29.267	0.114	1.743	0.249
2019-06-18	26.98	7.055	80.616	11.561	41.532	0.125	1.795	0.321
2019-06-18	27.59	7.072	77.083	11.515	28.482	0.12	1.906	0.26
2019-06-18	27.56	7.071	81.378	11.468	29.54	0.116	1.832	0.27
2019-06-19	27.03	7.017	81.868	11.606	29.852	0.132	1.894	0.291
2019-06-19	26.72	6.982	85.78	11.743	29.412	0.138	1.862	0.299
2019-06-19	26.64	6.977	84.669	12.652	29.942	0.13	1.914	0.25
2019-06-19	27.92	7.064	82.141	8.888	26.838	0.127	1.902	0.236
2019-06-19	28.31	7.092	80.941	9.034	25.211	0.124	1.875	0.241
2019-06-19	28.09	7.083	79.581	9.132	24.925	0.122	1.913	0.236
2019-06-20	27.99	7.02	82.849	8.239	24.914	0.114	1.831	0.221
2019-06-20	27.46	6.994	81.614	8.434	24.981	0.109	1.872	0.219
2019-06-20	27.32	6.998	80.282	8.635	26.636	0.11	1.769	0.199
2019-06-20	29.29	7.095	80.223	8.431	29.334	0.113	1.826	0.24
2019-06-20	30.59	7.141	82.845	8.521	37.552	0.121	1.872	0.306
2019-06-20	29.99	7.121	80.3	8.607	28.654	0.117	1.876	0.247
2019-06-21	29.68	7.013	76.923	7.961	27.449	0.109	1.886	0.223
2019-06-21	30.02	7.139	100.74	7.864	23.718	0.095	1.67	0.217
2019-06-21	29.64	7.117	91.525	7.969	25	0.094	1.54	0.195
2019-06-21	29.86	7.222	84.27	8.291	24.534	0.091	1.505	0.214
2019-06-21	30.05	7.268	78.982	8.345	26.005	0.092	1.531	0.237
2019-06-21	29.81	7.175	75.746	8.273	26.179	0.091	1.576	0.233
2019-06-22	29.48	7.083	76.366	8.245	28.036	0.088	1.5	0.249
2019-06-22	29	7.055	78.154	8.096	29.226	0.089	1.568	0.251
2019-06-22	28.59	7.072	83.394	8.299	29.94	0.088	1.525	0.242
2019-06-22	29.85	7.108	78.755	8.556	30.766	0.09	1.509	0.252
2019-06-22	29.76	7.162	79.329	7.943	27.443	0.091	1.473	0.264
2019-06-22	29.54	7.138	79.18	7.931	27.696	0.11	1.462	0.397
2019-06-22	29.36	7.129	79.11	7.894	30.068	0.094	1.458	0.284
2019-06-23	28.99	7.057	77.942	11.446	31.164	0.093	1.412	0.271
2019-06-23	28.37	7.028	77.06	10.162	29.189	0.088	1.373	0.274
2019-06-23	27.72	7.007	79.109	8.804	31.273	0.09	1.479	0.277
2019-06-23	26.84	6.975	79.742	8.548	62.769	0.107	1.585	0.314
2019-06-23	25.61	6.963	74.047	9.221	73.889	0.121	1.19	0.519
2019-06-23	25.05	6.962	73.9	8.28	55.229	0.109	1.182	0.435
2019-06-24	24.56	6.92	72.401	14.55	55.998	0.11	1.173	0.437
2019-06-24	24.67	6.967	79.248	12.423	67.565	0.17	1.275	0.554
2019-06-24	24.8	6.967	86.027	10.663	61.039	0.215	1.54	0.58
2019-06-25	26.9	7.105	60.225	10.102	59.849	0.092	1.036	0.302
2019-06-25	26.98	7.023	58.72	12.33	33.937	0.068	1.01	0.231
2019-06-25	26.79	7.014	58.639	10.346	27.979	0.059	1.014	0.198
2019-06-25	26.23	6.987	66.053	9.466	26.605	0.066	1.17	0.222
2019-06-25	26.44	6.987	72.115	9.108	29.82	0.108	1.351	0.303
2019-06-25	26.49	6.975	70.829	8.977	24.426	0.095	1.302	0.279
2019-06-26	26.35	6.938	69.478	9.045	18.982	0.076	1.306	0.24
2019-06-26	26.33	6.958	67.561	10.564	16.376	0.067	1.285	0.208
2019-06-26	26.58	7.006	66.853	10.104	13.87	0.061	1.211	0.182
2019-06-26	27.79	7.055	66.275	10.213	12.254	0.059	1.165	0.181
2019-06-26	27.74	7.072	64.737	10.548	12.786	0.056	1.166	0.179
2019-06-26	27.26	7.017	63.326	8.589	13.215	0.054	1.161	0.177
2019-06-27	26.78	6.989	63.479	9.258	13.711	0.05	1.141	0.184
2019-06-27	26.61	6.99	62.692	8.936	13.839	0.05	1.179	0.181
2019-06-27	26.99	7.009	63.012	9.196	13.623	0.049	1.133	0.172
2019-06-27	28.69	7.058	64.002	8.572	13.188	0.05	1.123	0.17
2019-06-27	29.47	7.009	73.943	8.309	18.434	0.065	1.495	0.199
2019-06-27	29.16	7.015	77.861	8.183	18.83	0.082	1.645	0.201
2019-06-28	28.91	6.981	78.66	9.828	18.949	0.087	1.725	0.196
2019-06-28	28.01	6.928	79.156	7.82	19.434	0.088	1.79	0.208
2019-06-28	27.34	6.939	78.988	8.798	20.68	0.092	1.743	0.217
2019-06-28	28.78	7.012	80.164	8.583	20.721	0.093	1.743	0.206
2019-06-28	29.52	7.044	79.011	8.103	19.862	0.099	1.83	0.229
2019-06-28	29.5	7.027	81.555	7.979	28.511	0.105	1.717	0.27
2019-06-29	29.02	6.997	78.728	8.05	22.842	0.1	1.667	0.233
2019-06-29	27.77	6.921	78.327	8.195	27.152	0.097	1.659	0.256
2019-06-29	28.49	6.94	77.921	8.673	44.077	0.124	1.451	0.43
2019-06-29	29.6	7.005	78.075	8.096	31.829	0.114	1.58	0.331
2019-06-29	29.46	7.007	78.772	7.966	51.725	0.134	1.408	0.468
2019-06-30	29.49	7.021	80.99	7.974	25.998	0.104	1.621	0.287
2019-06-30	28.82	6.962	78.85	8.323	22.68	0.101	1.699	0.249
2019-06-30	27.88	6.918	78.252	8.757	24.661	0.097	1.63	0.254
2019-06-30	29.25	7.019	77.503	8.99	24.627	0.098	1.699	0.254
2019-06-30	30.86	7.057	79.23	8.353	39.749	0.123	1.591	0.338
2019-06-30	29.67	6.938	76.215	9.166	29.719	0.106	1.511	0.315
2019-07-01	29.46	6.94	77.309	8.678	25.305	0.097	1.582	0.264
2019-07-01	29.12	6.932	78.957	8.13	22.17	0.091	1.531	0.246
2019-07-01	28.86	6.932	83.201	8.407	23.549	0.085	1.431	0.274
2019-07-01	30.79	7.015	84.995	8.627	21.842	0.086	1.306	0.265
2019-07-01	32.37	7.056	85.926	8.42	20.436	0.094	1.463	0.24
2019-07-01	31.68	6.996	91.601	8.046	17.4	0.096	1.599	0.21
2019-07-02	31.3	7.044	103.077	8.233	15.856	0.096	1.559	0.203
2019-07-02	30.69	7.019	100.394	8.193	15.029	0.102	1.53	0.197
2019-07-02	30.12	7	89.978	8.346	31.953	0.113	1.435	0.273
2019-07-02	29.8	7.025	82.489	8.968	34.991	0.115	2	0.336
2019-07-02	29.24	7.019	79.661	6.985	21.492	0.109	1.782	0.289
2019-07-02	28.81	6.948	80.64	8.019	30.817	0.12	1.732	0.349
2019-07-03	28.25	6.914	77.905	7.617	15.701	0.106	1.75	0.263
2019-07-03	27.81	6.877	79.778	7.753	11.136	0.102	1.804	0.235
2019-07-03	28.73	6.921	83.35	7.581	55.821	0.078	1.181	0.282
2019-07-03	28.73	6.983	59.859	7.856	9.321	0.048	1.009	0.191
2019-07-03	28.77	6.979	59.12	8.234	7.934	0.046	0.958	0.202
2019-07-03	27.95	6.928	59.068	8.072	7.743	0.044	0.978	0.216
2019-07-04	28.17	6.922	58.644	8.064	7.52	0.04	0.874	0.201
2019-07-04	27.94	6.91	59.585	8.357	11.979	0.047	0.876	0.233
2019-07-04	27.99	6.902	63.415	8.139	9.693	0.061	1.072	0.236
2019-07-04	27.18	6.85	78.479	8.472	23.945	0.146	1.518	0.236
2019-07-04	28.02	6.995	80.795	8.117	80.461	0.21	1.342	0.55
2019-07-04	28.2	6.875	85.335	7.943	79.136	0.277	1.464	0.659
2019-07-05	28.2	6.844	88.908	7.947	54.643	0.26	1.848	0.514
2019-07-05	27.69	6.814	86.872	8.68	39.599	0.203	1.849	0.352
2019-07-05	27.22	6.812	84.75	8.569	43.312	0.175	1.806	0.305
2019-07-05	28.7	6.873	85.312	8.654	42.701	0.155	1.831	0.237
2019-07-05	29.23	6.904	81.762	8.361	34.17	0.138	1.81	0.167
2019-07-05	29.93	6.999	95.101	8.027	25.854	0.106	1.523	0.133
2019-07-06	26.83	6.804	69.976	8.47	33.769	0.089	1.277	0.179
2019-07-06	26.41	6.796	71.073	9	31.794	0.085	1.324	0.165
2019-07-06	26.13	6.785	70.229	8.921	31.608	0.079	1.195	0.152
2019-07-06	27.94	6.863	69.927	8.644	39.068	0.083	1.091	0.195
2019-07-06	29.09	6.87	68.168	8.647	38.728	0.084	1.154	0.199
2019-07-06	27.99	6.818	68.157	8.613	32.669	0.08	1.185	0.164
2019-07-07	26.93	6.767	67.906	8.56	30.394	0.074	1.144	0.154
2019-07-07	26.38	6.742	68.258	8.539	30.403	0.072	1.094	0.14
2019-07-07	26.27	6.736	68.064	8.476	32.527	0.071	1.129	0.155
2019-07-07	27.75	6.832	68.508	8.626	32.119	0.072	1.099	0.154
2019-07-07	28.57	6.869	67.655	8.364	29.782	0.071	1.167	0.147
2019-07-07	27.71	6.796	68.353	8.446	29.769	0.069	1.112	0.137
2019-07-08	26.96	6.79	69.462	8.475	29.43	0.069	1.212	0.135
2019-07-08	26.36	6.764	69.833	8.58	30.016	0.068	1.236	0.146
2019-07-08	26.14	6.744	67.878	8.833	32.146	0.069	1.227	0.143
2019-07-08	27.14	6.812	68.086	8.844	33.692	0.071	1.158	0.166
2019-07-08	27.81	6.83	66.686	8.509	36.562	0.074	1.216	0.184
2019-07-08	27.36	6.761	57.498	8.402	31.361	0.071	1.184	0.152
2019-07-09	26.63	6.737	57.554	8.731	28.773	0.075	1.054	0.153
2019-07-09	26.1	6.723	57.986	8.595	28.872	0.067	1.192	0.136
2019-07-09	25.99	6.724	57.448	8.737	30.883	0.065	1.196	0.141
2019-07-09	27.2	6.81	58.409	8.887	29.19	0.065	1.135	0.138
2019-07-09	27.71	6.824	57.675	9.944	34.51	0.069	1.113	0.167
2019-07-09	27.11	6.715	57.367	8.981	27.815	0.065	1.206	0.145
2019-07-10	26.47	6.739	57.704	10.327	26.967	0.065	1.184	0.121
2019-07-10	26.13	6.731	58.843	9.259	28.766	0.065	1.222	0.132
2019-07-10	25.93	6.718	57.935	8.905	29.34	0.063	1.153	0.139
2019-07-10	26.69	6.789	58.364	10.483	29.993	0.074	1.128	0.158
2019-07-10	27.45	6.773	57.731	10.146	40.794	0.07	1.099	0.184
2019-07-10	27.11	6.751	57.722	8.931	37.12	0.07	1.084	0.164
2019-07-11	26.48	6.719	57.757	10.224	33.483	0.068	1.158	0.177
2019-07-11	26.19	6.722	62.418	9.995	35.676	0.093	1.29	0.187
2019-07-11	25.91	6.697	60.815	9.362	30.037	0.081	1.318	0.148
2019-07-11	26.36	6.758	61.501	11.224	29.65	0.078	1.248	0.148
2019-07-11	26.9	6.753	59.896	10.419	38.074	0.08	1.17	0.175
2019-07-11	26.73	6.731	58.84	9.037	38.175	0.077	1.119	0.193
2019-07-12	26.46	6.749	64.114	10.46	33.509	0.083	1.264	0.173
2019-07-12	26.12	6.704	65.234	10.524	38.084	0.124	1.395	0.228
2019-07-12	26.01	6.683	63.544	9.453	36.428	0.118	1.361	0.21
2019-07-12	27.65	6.824	63.812	9.126	33.703	0.105	1.254	0.195
2019-07-12	29.16	6.861	61.61	8.732	48.064	0.103	1.171	0.22
2019-07-12	28.6	6.846	61.214	9.649	36.409	0.089	1.27	0.183
2019-07-13	27.57	6.767	60.432	9.956	33.18	0.083	1.197	0.166
2019-07-13	26.82	6.708	60.851	11.632	29.651	0.074	1.216	0.153
2019-07-13	26.36	6.677	59.017	11.951	31.429	0.071	1.269	0.146
2019-07-13	27.85	7.142	67.726	7.827	31.872	0.07	1.165	0.143
2019-07-13	29.54	7.207	67.215	7.621	37.809	0.074	1.083	0.181
2019-07-13	28.67	7.126	67.286	13.118	30.325	0.068	1.147	0.161
2019-07-14	27.3	7.039	67.418	8.713	29.379	0.064	1.194	0.145
2019-07-14	26.57	7.007	67.225	9.127	28.33	0.064	1.163	0.319
2019-07-14	26.46	7.005	66.178	9.079	29.597	0.063	1.099	0.249
2019-07-14	28.15	7.122	67.661	8.037	29.921	0.065	1.176	0.169
2019-07-14	28.95	7.151	66.796	7.678	33.513	0.071	1.092	0.187
2019-07-14	27.87	7.086	66.261	8.954	31.228	0.068	1.125	0.178
2019-07-15	26.91	6.994	66.181	8.538	28.064	0.063	1.163	0.15
2019-07-15	26.43	6.964	66.884	8.143	26.887	0.06	1.201	0.144
2019-07-15	26.32	6.972	65.347	9.068	28.573	0.06	1.23	0.157
2019-07-15	28.35	7.136	66.096	7.813	28.657	0.061	1.19	0.156
2019-07-15	30.35	7.216	63.97	8.446	25.695	0.4	1.205	0.147
2019-07-15	29.42	7.127	63.764	8.456	25.904	0.4	1.18	0.138
2019-07-16	27.98	7.021	66.098	8.581	24.476	0.06	1.25	0.131
2019-07-16	27.35	6.996	66.141	9.554	25.423	0.057	1.218	0.136
2019-07-16	26.87	7.018	63.682	11.036	26.911	0.057	1.096	0.149
2019-07-16	28.49	7.092	63.755	9.955	25.165	0.056	1.21	0.143
2019-07-16	30.17	7.155	63.079	8.669	25.143	0.057	1.221	0.133
2019-07-16	29.33	7.115	63.103	8.516	24.037	0.055	1.285	0.124
2019-07-17	27.78	7.023	63.066	8.743	24.063	0.053	1.172	0.128
2019-07-17	27.07	7.014	65.559	8.933	23.975	0.051	1.27	0.137
2019-07-17	26.61	7.051	63.433	9.561	24.326	0.051	1.267	0.136
2019-07-17	28.61	7.134	63.555	8.703	24.205	0.054	1.228	0.13
2019-07-17	30.51	7.175	63.521	8.43	24.172	0.057	1.188	0.122
2019-07-17	29.7	7.073	63.076	8.392	23.39	0.052	1.151	0.119
2019-07-18	27.85	7.02	62.947	8.664	23.187	0.049	1.196	0.121
2019-07-18	27.04	7.02	63.836	8.674	22.459	0.047	1.304	0.126
2019-07-18	26.87	7.049	62.821	9.285	24.092	0.047	1.185	0.135
2019-07-18	28.36	7.089	64.196	8.89	24.464	0.051	1.229	0.124
2019-07-18	29.62	7.123	63.015	8.44	24.011	0.061	1.257	0.13
2019-07-18	29.01	7.086	62.548	8.666	23.097	0.053	1.426	0.117
2019-07-19	27.62	7.019	62.247	8.76	23.008	0.047	1.26	0.119
2019-07-19	27.03	7.017	65.116	9.635	22.559	0.045	1.314	0.127
2019-07-19	26.78	7.023	62.827	9.555	23.937	0.046	1.209	0.136
2019-07-19	28.85	7.093	63.109	8.85	24.302	0.047	1.202	0.133
2019-07-19	30.13	7.007	63.766	8.425	23.559	0.046	1.159	0.125
2019-07-19	29.48	6.929	63.673	9.263	23.366	0.046	1.313	0.12
2019-07-20	28.21	6.833	63.316	9.345	24	0.045	1.243	0.117
2019-07-20	27.43	6.834	63.976	9.031	23.789	0.05	1.185	0.122
2019-07-20	27.05	6.86	63.024	9.162	28.901	0.054	1.207	0.159
2019-07-20	28.69	6.926	63.331	8.756	28.243	0.055	1.173	0.173
2019-07-20	28.06	6.963	107.646	8.48	123.998	0.489	2.289	1.098
2019-07-21	27.39	6.968	106.735	8.506	61.134	0.348	2.281	0.589
2019-07-21	26.9	7.019	98.035	8.645	46.862	0.233	1.956	0.409
2019-07-21	26.81	7.011	91.03	8.75	40.967	0.158	1.698	0.299
2019-07-21	28.23	7.052	86.102	8.574	35.365	0.119	1.512	0.222
2019-07-21	29.06	7.067	83.323	8.374	32.065	0.096	1.321	0.173
2019-07-21	28.73	7.044	81.283	8.262	56.565	0.11	1.534	0.203
2019-07-22	27.43	6.957	90.342	8.425	77.483	0.18	1.995	0.444
2019-07-22	26.7	6.956	84.67	8.519	48.042	0.156	2.008	0.336
2019-07-22	26.28	6.962	78.868	8.668	36.593	0.11	1.844	0.206
2019-07-22	26.82	6.967	75.285	8.512	33.139	0.087	1.614	0.165
2019-07-22	26.88	7.014	72.062	10.206	29.513	0.074	1.545	0.13
2019-07-22	26.65	7.025	74.558	8.58	29.03	0.081	1.511	0.12
2019-07-23	26.21	6.978	74.238	8.535	26.692	0.079	1.497	0.121
2019-07-23	25.91	7.014	74.863	8.72	25.314	0.073	1.469	0.112
2019-07-23	25.95	7.025	72.667	9.408	25.282	0.065	1.443	0.115
2019-07-23	27.76	7.044	72.722	9.05	24.479	0.061	1.435	0.106
2019-07-23	28.14	7.074	74.439	9.131	23.873	0.082	1.374	0.258
2019-07-23	28.95	7.083	84.938	9.077	24.094	0.068	1.684	0.097
2019-07-23	29.08	7.06	87.891	8.979	25	0.088	1.99	0.107
2019-07-24	28.78	6.993	90.101	8.605	23.88	0.092	2.062	0.108
2019-07-24	28.2	7.002	87.955	8.708	22.948	0.091	2.027	0.114
2019-07-24	27.79	7.015	87.99	9.268	26.068	0.089	2.018	0.098
2019-07-24	29.58	7.103	88.976	9.153	23.773	0.088	2.056	0.087
2019-07-24	30.59	7.164	90.714	8.673	24.28	0.086	2.052	0.082
2019-07-24	29.98	7.115	88.846	8.558	22.421	0.089	2.081	0.079
2019-07-25	29.97	7.053	88.836	8.439	21.153	0.084	2.079	0.09
2019-07-25	29.58	7.031	88.146	9.038	23.952	0.081	2.013	0.105
2019-07-25	29.28	7.025	86.383	8.675	23.3	0.077	1.992	0.092
2019-07-25	30.52	7.102	87.647	8.741	21.942	0.081	2.113	0.092
2019-07-25	31.46	7.173	88.424	9.168	20.979	0.083	2.079	0.092
2019-07-25	30.8	7.124	85.475	8.637	19.483	0.08	1.995	0.058
2019-07-26	30.65	7.047	86.652	8.576	19.86	0.079	2.124	0.074
2019-07-26	30.3	7.044	92.718	8.568	19.241	0.079	1.987	0.088
2019-07-26	29.79	7.054	89.926	8.793	20.557	0.077	1.958	0.108
2019-07-26	31.07	7.117	88.024	8.892	20.89	0.079	2.022	0.077
2019-07-26	30.89	7.137	87.683	8.786	25.618	0.133	2.058	0.08
2019-07-26	30.25	7.114	93.42	8.782	31.023	0.133	2.058	0.08
2019-07-27	29.99	7.081	94.431	8.671	32.494	0.109	2.112	0.127
2019-07-27	29.51	7.023	103.022	8.613	32.814	0.141	2.232	0.205
2019-07-27	29.28	7.058	102.616	9.135	28.856	0.145	2.269	0.186
2019-07-27	30.63	7.215	99.669	9.262	23.181	0.076	2.166	0.145
2019-07-27	31.19	7.246	97.989	8.989	22.283	0.103	2.108	0.104
2019-07-27	30	7.114	96.112	9.003	23.137	0.4	2.142	0.107
2019-07-28	29.82	7.055	90.406	9.02	32.131	0.11	2.09	0.12
2019-07-28	28.47	7.019	85.993	9.448	41.165	0.119	2.096	0.148
2019-07-28	28.56	6.995	80.54	10.298	115.603	0.081	1.652	0.153
2019-07-29	28.28	6.98	79.054	10.289	71.819	0.078	1.649	0.127
2019-07-29	28.23	7.016	85.498	10.977	53.46	0.077	1.642	0.121
2019-07-29	28.05	6.989	85.275	10.221	51.196	0.077	1.656	0.112
2019-07-29	30.31	7.156	85.717	10.601	51.627	0.078	1.773	0.111
2019-07-29	32.05	7.123	87.941	10.312	51.377	0.081	1.684	0.081
2019-07-29	31.04	7.09	87.001	9.187	41.004	0.079	1.864	0.079
2019-07-30	30.55	7.039	84.605	9.071	38.34	0.078	1.797	0.088
2019-07-30	30.34	7.032	88.331	9.042	36.259	0.075	1.79	0.097
2019-07-30	29.89	6.997	87.161	9.442	38.279	0.075	1.776	0.098
2019-07-30	31.59	7.184	87.386	9.228	33.584	0.076	1.795	0.08
2019-07-30	32.99	7.208	87.541	9.134	32.218	0.078	1.824	0.066
2019-07-30	31.69	7.098	88.386	9.589	28.971	0.078	1.737	0.07
2019-07-31	30.94	7.016	84.502	9.552	30.128	0.078	1.821	0.074
2019-07-31	30.69	7.004	86.956	9.221	28.158	0.074	1.844	0.105
2019-07-31	30.21	6.969	86.077	9.468	30.473	0.073	1.71	0.093
2019-07-31	31.19	7.08	83.015	9.536	27.623	0.082	1.792	0.071
2019-07-31	32.06	7.099	82.344	9.522	26.236	0.072	1.734	0.075
2019-08-01	30.27	6.991	81.49	9.315	23.369	0.067	1.801	0.067
2019-08-01	29.69	6.982	82.899	10.02	25.988	0.063	1.657	0.092
2019-08-01	30.66	7.051	82.124	10.101	24.974	0.063	1.67	0.083
2019-08-01	30.36	7.029	81.572	9.518	23.924	0.066	1.722	0.066
2019-08-01	29.67	6.937	82.871	9.682	21.167	0.064	1.699	0.076
2019-08-02	29.36	6.964	83.301	9.78	19.944	0.063	1.748	0.057
2019-08-02	29.07	6.956	84.339	9.593	19.841	0.06	1.71	0.059
2019-08-02	29.04	6.882	82.073	9.553	23.962	0.06	1.697	0.081
2019-08-02	30.06	7.025	82.946	9.614	25.182	0.062	1.703	0.071
2019-08-02	29.64	6.933	82.396	9.723	25.771	0.061	1.732	0.073
2019-08-02	29.22	6.873	82.146	9.661	27.615	0.066	1.799	0.093
2019-08-03	28.61	6.864	80.965	9.651	40.033	0.074	1.875	0.102
2019-08-03	27.88	6.826	86.422	9.723	52.935	0.095	1.864	0.138
2019-08-03	27.69	6.823	91.214	9.823	73.64	0.112	1.953	0.176
2019-08-03	30.04	6.927	94.003	10.301	72.267	0.117	1.892	0.182
2019-08-03	30.44	6.92	95.135	10.826	62.094	0.116	1.808	0.208
2019-08-03	29.5	6.884	94.395	9.114	48.533	0.108	1.747	0.213
2019-08-04	28.94	6.847	93.017	9.381	40.647	0.098	1.65	0.173
2019-08-04	28.69	6.822	93.775	9.285	33.966	0.092	1.505	0.182
2019-08-04	28.82	6.852	96.945	10.526	34.06	0.086	1.542	0.234
2019-08-04	30.83	6.994	93.402	10.566	32.149	0.086	1.422	0.198
2019-08-04	32	6.964	91.814	9.786	26.707	0.086	1.367	0.181
2019-08-04	31.12	6.96	94.7	9.218	22.211	0.083	1.389	0.14
2019-08-05	30.39	6.881	93.082	9.268	23.022	0.081	1.341	0.089
2019-08-05	30.21	6.874	95.445	9.284	22.276	0.077	1.26	0.088
2019-08-05	30.05	6.901	93.379	9.446	29.45	0.076	1.312	0.12
2019-08-05	31.34	6.987	88.497	9.644	28.536	0.079	1.272	0.151
2019-08-05	32.81	7.063	87.368	9.41	24.985	0.08	1.295	0.108
2019-08-05	31.6	7.033	89.383	9.443	22.334	0.079	1.253	0.109
2019-08-06	30.69	6.945	86.312	9.382	21.717	0.078	1.34	0.113
2019-08-06	29.96	6.915	85.242	9.275	29.064	0.073	1.503	0.122
2019-08-06	31.83	7.022	85.426	9.543	27.244	0.072	1.607	0.105
2019-08-06	32.79	7.151	84.215	8.377	24.142	0.073	1.543	0.129
2019-08-06	31.04	7.038	82.45	8.284	16.029	0.07	1.494	0.12
2019-08-07	29.66	6.917	82.166	8.049	11.811	0.063	1.332	0.089
2019-08-07	28.4	6.889	81.562	8.192	10.261	0.057	1.246	0.103
2019-08-07	28.12	6.955	82.48	9.169	11.289	0.051	1.212	0.105
2019-08-07	30.4	7.134	80.492	9.225	11.64	0.05	1.031	0.083
2019-08-07	31.38	6.97	78.393	8.536	10.986	0.049	0.885	0.07
2019-08-07	30.08	6.888	78.683	8.087	9.082	0.045	0.92	0.082
2019-08-08	27.69	6.75	79.757	8.398	5.531	0.039	0.795	0.089
2019-08-08	27.63	6.766	79.532	8.885	5.629	0.038	0.839	0.087
2019-08-08	30.63	6.943	77.86	8.972	16.46	0.052	0.828	0.072
2019-08-08	32.3	6.983	77.916	8.614	16.033	0.043	0.82	0.06
2019-08-08	30.15	6.892	77.135	8.21	15.804	0.042	0.778	0.085
2019-08-09	29.19	6.89	85.376	7.977	16.53	0.043	0.864	0.076
2019-08-09	29.75	6.933	94.861	8.147	16.359	0.043	1.154	0.115
2019-08-09	29.68	6.95	92.585	8.397	16.771	0.046	1.291	0.133
2019-08-09	32.32	7.092	92.689	8.523	18.463	0.05	1.249	0.121
2019-08-09	33.51	7.262	90.962	8.784	16.014	0.056	1.116	0.098
2019-08-09	31.86	7.088	92.401	8.059	15.919	0.058	1.01	0.104
2019-08-10	32.61	7.212	107.452	8.103	16.216	0.064	1.17	0.145
2019-08-10	32.2	7.157	112.197	8.171	16.184	0.094	1.35	0.145
2019-08-10	32.07	7.178	112.037	8.254	16.597	0.079	1.448	0.167
2019-08-10	34.22	7.378	109.832	8.493	16.622	0.08	1.413	0.144
2019-08-10	35.83	8.266	109.147	8.785	16.579	0.087	1.34	0.136
2019-08-10	34.89	8.014	111.494	8.12	16.321	0.092	1.184	0.127
2019-08-11	34.04	7.451	111.526	7.966	16.077	0.092	1.209	0.132
2019-08-11	32.98	7.243	110.46	7.995	16.207	0.09	1.29	0.149
2019-08-11	32.45	7.216	107.943	8.292	16.661	0.089	1.27	0.164
2019-08-11	34.47	7.552	106.175	7.675	16.214	0.085	1.229	0.128
2019-08-11	33.94	7.845	105.015	7.634	16.705	0.084	1.082	0.204
2019-08-11	33.62	7.598	107.335	7.131	19.102	0.084	1.141	0.156
2019-08-12	32.71	7.352	109.235	7.083	19.932	0.083	1.137	0.17
2019-08-12	31.58	7.167	109.824	7.106	18.558	0.08	1.179	0.168
2019-08-12	31.33	7.194	109.18	7.397	20.118	0.076	1.14	0.177
2019-08-12	33.92	7.443	110.246	7.716	17.666	0.078	1.179	0.139
2019-08-12	35.15	8.342	111.013	7.925	17.525	0.085	1.101	0.129
2019-08-12	34.01	7.684	112.69	7.266	18.031	0.089	1.074	0.144
2019-08-13	33.1	7.282	118.155	7.107	19.368	0.093	1.159	0.169
2019-08-13	32.3	7.137	120.981	8.142	20.457	0.102	1.284	0.194
2019-08-13	31.9	7.159	119.82	7.286	22.115	0.092	1.338	0.185
2019-08-13	33.92	7.359	118.461	7.569	23.448	0.087	1.29	0.167
2019-08-13	33.83	7.55	113.367	7.476	23.114	0.084	1.095	0.172
2019-08-13	33.1	7.216	111.56	7.071	21.177	0.084	1.181	0.175
2019-08-14	32.52	7.132	112.779	6.974	20.901	0.084	1.26	0.176
2019-08-14	31.8	7.098	115.51	7.043	20.547	0.085	1.285	0.187
2019-08-14	31.62	7.103	117.99	7.182	19.65	0.079	1.244	0.2
2019-08-14	33.67	7.28	114.669	7.407	17.32	0.078	1.151	0.171
2019-08-14	33.68	7.606	108.567	8.167	17.539	0.078	1.151	0.171
2019-08-14	32.88	7.288	109.004	7.55	24.599	0.081	1.234	0.17
2019-08-15	31.78	7.131	113.75	8.136	35.954	0.079	1.204	0.17
2019-08-15	31.11	7.078	107.245	7.231	25.649	0.082	1.355	0.145
2019-08-15	30.97	7.074	104.017	8.1	23.662	0.081	1.355	0.145
2019-08-15	33.19	7.187	104.533	8.248	20.44	0.085	1.489	0.156
2019-08-15	33.28	7.245	100.926	9.642	24.247	0.085	1.339	0.191
2019-08-15	32.39	7.089	104.872	8.794	31.512	0.089	1.435	0.219
2019-08-16	31.41	7.007	107.866	8.586	29.593	0.09	1.697	0.219
2019-08-16	30.64	6.985	109.016	7.469	26.67	0.091	1.776	0.219
2019-08-16	30.31	6.982	109.895	9.713	26.168	0.096	1.776	0.219
2019-08-16	32.82	7.102	111.901	9.948	22.132	0.099	1.859	0.219
2019-08-16	33.26	7.171	111.813	6.746	17.74	0.133	1.717	0.297
2019-08-16	32.6	7.093	112.365	9.403	17.627	0.133	1.671	0.303
2019-08-17	31.85	7.055	110.318	6.949	17.506	0.129	1.611	0.302
2019-08-17	31.1	6.993	109.441	7.113	18.275	0.124	1.58	0.303
2019-08-17	30.84	7.019	106.174	9.664	21.054	0.128	1.434	0.336
2019-08-17	33.11	7.128	106.621	9.832	18.17	0.125	1.432	0.288
2019-08-17	32.34	7.14	101.774	10.879	17.485	0.115	1.342	0.307
2019-08-18	27.92	6.967	129.63	10.397	77.745	0.464	2.49	1.446
2019-08-18	29.76	7.018	124.603	9.459	71.373	0.371	2.081	1.143
2019-08-18	30.19	7.018	121.143	9.273	51.898	0.289	2.053	0.831
2019-08-18	29.75	6.962	115.828	7.591	44.762	0.241	2.002	0.655
2019-08-19	28.76	6.926	99.116	9.29	160.548	0.587	2.002	1.722
2019-08-19	28.07	6.89	104.742	9.251	122.729	0.545	2.002	1.606
2019-08-19	27.88	6.917	108.688	8.56	93.435	0.435	1.712	1.244
2019-08-19	28.53	6.927	106.898	8.429	78.399	0.327	1.775	0.981
2019-08-19	29.76	7.005	115.44	9.394	48.256	0.194	1.687	0.586
2019-08-19	28.31	6.951	78.962	10.016	34.577	0.12	1.212	0.383
2019-08-20	27.34	6.958	76.173	10.37	27.887	0.097	1.181	0.314
2019-08-20	27.05	6.991	75.798	10.303	25.658	0.085	1.161	0.272
2019-08-20	26.85	6.982	73.509	10.123	28.086	0.079	1.069	0.279
2019-08-20	28.32	7.055	72.604	11.377	26.817	0.073	1.034	0.261
2019-08-20	29.26	7.07	71.293	10.936	23.055	0.067	1.049	0.231
2019-08-20	28.94	7.015	71.183	8.781	23.25	0.063	0.947	0.187
2019-08-21	27.9	6.933	69.826	10.106	21.915	0.06	0.996	0.24
2019-08-21	27.4	6.933	70.914	9.866	20.76	0.056	0.978	0.191
2019-08-21	27.26	6.949	68.905	12.95	22.837	0.054	0.938	0.243
2019-08-21	29.22	7.006	67.79	8.925	20.961	0.055	0.902	0.238
2019-08-21	30.51	7.051	70.619	9.894	77.063	0.103	0.647	0.583
2019-08-21	29.7	6.951	69.647	9.732	40.973	0.075	0.768	0.359
2019-08-22	28.79	6.935	69.303	8.418	26.271	0.061	0.93	0.269
2019-08-22	27.95	6.888	70.71	11.405	22.687	0.057	0.899	0.218
2019-08-22	27.7	6.937	70.162	9.803	21.816	0.056	0.968	0.301
2019-08-22	29.32	6.97	70.301	10.429	22.624	0.058	0.965	0.251
2019-08-22	30.07	7.028	71.226	10.082	21.846	0.072	0.962	0.359
2019-08-22	30.57	6.957	72.999	10.127	23.099	0.065	1.013	0.272
2019-08-22	30.44	6.947	74.519	8.275	22.332	0.066	1.084	0.256
2019-08-23	30.31	7.065	84.337	7.352	22.866	0.077	1.242	0.29
2019-08-23	30.27	6.986	83.507	7.28	24.916	0.086	1.54	0.287
2019-08-23	30.16	7.036	81.996	6.199	28.359	0.091	1.523	0.299
2019-08-23	31.71	7.126	82.028	6.125	26.361	0.097	1.541	0.311
2019-08-23	32.85	7.217	85.976	6.142	29.785	0.11	1.631	0.335
2019-08-23	32.02	7.173	93.277	5.962	27.452	0.105	1.556	0.305
2019-08-24	31.12	7.121	95.417	7.295	23.386	0.114	1.648	0.296
2019-08-24	30.64	7.049	91.773	5.71	22.507	0.116	1.617	0.284
2019-08-24	30.39	7.049	87.044	6.035	26.234	0.11	1.675	0.299
2019-08-24	31.12	7.184	85.787	6.264	24.432	0.103	1.669	0.285
2019-08-24	31.21	7.165	82.814	6.314	22.794	0.1	1.765	0.238
2019-08-24	31.9	7.072	59.76	6.197	106.918	0.071	0.696	0.233
2019-08-25	31.75	7.075	57.982	7.229	28.365	0.042	0.585	0.02
2019-08-25	31.12	7.035	58.987	6.062	20.657	0.036	0.634	0.144
2019-08-25	30.93	7.027	60.832	6.15	19.152	0.037	0.679	0.179
2019-08-25	31.04	7.137	64.717	6.115	19.457	0.05	0.679	0.228
2019-08-25	30.84	7.159	65.958	6.001	17.586	0.055	0.834	0.043
2019-08-25	30.07	7.114	72.562	6.037	25.499	0.079	0.992	1.004
2019-08-26	28.25	7.095	98.142	6.224	70.259	0.214	1.427	0.874
2019-08-26	27.86	7.05	97.075	6.239	63.956	0.256	1.536	0.42
2019-08-26	27.66	7.042	90.693	6.336	73.512	0.199	1.412	0.484
2019-08-26	29.04	7.09	91.734	6.206	68.287	0.191	1.304	0.42
2019-08-26	29.51	7.108	94.104	6.226	59.061	0.198	1.463	0.351
2019-08-26	29.43	7.081	91.69	6.088	51.54	0.187	1.443	0.304
2019-08-27	29.39	7.077	90.571	7.56	43.808	0.171	1.464	0.261
2019-08-27	28.96	7.067	89.963	9.471	40.326	0.165	1.5	0.212
2019-08-27	28.37	7.066	89.15	9.669	41.846	0.156	1.55	0.195
2019-08-27	30.08	7.133	88.29	7.412	38.589	0.142	1.53	0.155
2019-08-27	31.57	7.2	87.868	6.174	40.084	0.133	1.595	0.13
2019-08-27	30.88	7.127	91.26	6.12	37.117	0.126	1.399	0.136
2019-08-28	30.71	7.131	88.639	7.057	37.034	0.122	1.452	0.145
2019-08-28	30.05	7.116	86.33	6.032	38.401	0.116	1.469	0.152
2019-08-28	29.4	7.077	83.139	6.166	45.879	0.114	1.48	0.178
2019-08-28	30.51	7.187	81.855	6.366	47.49	0.114	1.463	0.159
2019-08-28	31.91	7.229	82.247	6.093	45.341	0.114	1.532	0.156
2019-08-28	31.02	7.141	81.584	6.055	43.597	0.109	1.519	0.159
2019-08-29	30.56	7.112	81.45	6.032	45.954	0.113	1.493	0.183
2019-08-29	30.29	7.057	83.36	7.773	43.131	0.11	1.582	0.167
2019-08-29	29.8	7.056	81.057	8.067	54.142	0.121	1.476	0.189
2019-08-29	31.1	7.18	81.757	7.001	48.485	0.113	1.566	0.166
2019-08-29	31.35	7.215	80.794	6.109	61.29	0.117	1.598	0.185
2019-08-29	30.76	7.126	81.915	6.742	61.568	0.117	1.607	0.204
2019-08-30	30.55	7.072	81.648	8.675	56.331	0.114	1.751	0.204
2019-08-30	30.23	7.091	84.295	6.062	45.151	0.104	1.749	0.165
2019-08-30	29.69	7.064	80.907	6.153	47.744	0.103	1.652	0.172
2019-08-30	29.8	7.039	83.274	8.037	135.633	0.148	1.583	0.701
2019-08-30	29.96	7.134	80.444	6.523	68.888	0.116	1.673	0.318
2019-08-30	29.52	7.061	79.887	6.577	54.769	0.104	1.698	0.194
2019-08-31	29.16	7.109	84.826	7.435	43.646	0.098	1.676	0.173
2019-08-31	29.03	7.095	85.99	7.007	42.452	0.099	1.742	0.149
2019-08-31	28.77	7.087	82.507	7.113	47.009	0.096	1.671	0.172
2019-08-31	29.51	7.156	82.694	8.072	53.348	0.106	1.61	0.198
2019-08-31	29.73	7.215	84.091	8.078	44.558	0.113	1.682	0.175
2019-08-31	29.05	7.106	79.638	7.93	51.751	0.119	1.496	0.237
2019-09-01	28.52	7.089	78.608	6.482	63.44	0.126	1.399	0.329
2019-09-01	28.15	7.055	77.031	7.675	71.628	0.122	1.348	0.376
2019-09-01	28	7.064	80.346	7.799	80.035	0.118	1.376	0.412
2019-09-01	29.69	7.134	81.399	6.35	92.654	0.12	1.336	0.446
2019-09-01	30.33	7.133	79.979	6.39	102.767	0.124	1.214	0.505
2019-09-01	29.57	7.008	76.283	6.237	101.062	0.119	1.15	0.514
2019-09-02	29.4	7.032	74.774	6.134	109.963	0.124	1.139	0.555
2019-09-02	29.23	6.996	75.767	6.25	112.6	0.126	1.01	0.582
2019-09-02	28.79	6.968	75.918	6.318	108.97	0.121	1.063	0.589
2019-09-02	30.14	7.037	74.666	6.505	115.253	0.124	1.11	0.59
2019-09-02	30.53	7.106	72.567	7.406	106.833	0.12	1.111	0.551
2019-09-03	27.88	6.977	90.489	7.915	162.967	0.279	1.421	0.922
2019-09-03	27.22	7.019	77.4	6.565	77.766	0.186	1.216	0.425
2019-09-03	29.55	7.063	65.804	7.316	61.778	0.128	0.904	0.199
2019-09-03	31.92	7.23	60.415	7.071	25.788	0.1	0.576	0.129
2019-09-03	31.28	7.146	60.129	8.761	21.209	0.039	0.63	0.076
2019-09-05	30.14	7.085	64.389	8.903	17.234	0.037	0.764	0.099
2019-09-05	29.18	7.088	75.298	7.262	35.498	0.071	0.96	0.252
2019-09-05	28.33	7.059	81.314	7.472	50.857	0.106	1.161	0.483
2019-09-05	29.5	7.168	84.699	9.207	56.763	0.122	1.262	0.531
2019-09-05	29.75	7.205	84.99	7.627	58.189	0.126	1.387	0.526
2019-09-05	29.35	7.173	85.331	7.297	60.143	0.13	1.363	0.517
2019-09-06	29.36	7.159	84.297	9.55	68.561	0.143	1.253	0.648
2019-09-06	28.91	7.153	82.02	7.151	65.403	0.137	1.318	0.593
2019-09-06	28.55	7.147	81.138	7.356	64.141	0.137	1.319	0.593
2019-09-07	29.85	7.132	86.853	7.314	76.859	0.176	1.152	0.743
2019-09-07	29.45	7.135	85.739	8.96	57.47	0.142	1.349	0.521
2019-09-07	29.28	7.14	90.399	9.074	56.372	0.174	1.359	0.578
2019-09-07	30.88	7.205	99.533	7.327	62.503	0.253	1.554	0.663
2019-09-07	31.17	7.212	100.693	9.893	51.923	0.23	1.709	0.501
2019-09-07	30.21	7.165	97.982	9.665	44.928	0.186	1.636	0.388
2019-09-08	29.75	7.135	92.302	7.321	42.706	0.163	1.542	0.362
2019-09-08	29.33	7.1	93.29	7.333	39.211	0.154	1.613	0.341
2019-09-08	29.16	7.096	93.467	9.12	45.113	0.157	1.618	0.398
2019-09-08	30.81	7.217	95.319	9.407	43.637	0.153	1.634	0.371
2019-09-08	31.19	7.22	93.116	9.69	44.802	0.145	1.581	0.353
2019-09-08	30.43	7.164	93.517	9.964	42.345	0.136	1.422	0.362
2019-09-09	29.95	7.148	91.567	7.62	45.637	0.132	1.418	0.372
2019-09-09	29.59	7.073	92.226	7.504	46.495	0.135	1.39	0.4
2019-09-09	29.14	7.053	87.82	7.674	54.712	0.152	1.426	0.519
2019-09-09	30.31	7.135	84.325	10.171	58.911	0.162	1.427	0.548
2019-09-09	30.51	7.141	82.926	8.304	63.573	0.165	1.439	0.566
2019-09-09	30.22	7.144	80.491	8.541	61.003	0.154	1.439	0.56
2019-09-10	29.97	7.158	82.296	7.671	54.214	0.14	1.545	0.482
2019-09-10	29.42	7.136	83.071	7.342	52.771	0.133	1.513	0.45
2019-09-10	28.61	7.092	78.237	7.474	60.589	0.13	1.578	0.521
2019-09-10	29.85	7.336	78.402	9.985	54.779	0.128	1.626	0.444
2019-09-10	30.43	7.292	82.22	9.789	52.869	0.137	1.662	0.454
2019-09-10	30.17	7.197	83.499	7.232	45.815	0.128	1.737	0.078
2019-09-11	30.06	7.329	81.792	7.288	46.156	0.115	1.739	0.388
2019-09-11	29.44	7.205	81.916	7.153	50.117	0.117	1.631	0.421
2019-09-11	28.96	7.122	79.473	8.346	54.328	0.115	1.555	0.48
2019-09-11	29.79	7.266	79.676	10.009	49.238	0.131	1.648	0.468
2019-09-14	30.11	7.121	80.559	7.219	67.608	0.127	1.569	0.442
2019-09-14	29.95	7.1	81.363	7.548	51.844	0.111	1.668	0.278
2019-09-14	29.72	7.113	80.433	7.34	46.812	0.099	1.819	0.204
2019-09-14	30.62	7.175	77.78	7.399	42.056	0.093	1.82	0.159
2019-09-14	30.75	7.274	78.303	7.419	38.494	0.091	1.889	0.141
2019-09-14	30.04	7.105	79.716	9.921	35.701	0.088	1.931	0.128
2019-09-15	29.72	7.103	79.093	7.398	36.108	0.086	1.873	0.116
2019-09-15	29.43	7.081	80.585	7.424	32.469	0.086	1.868	0.121
2019-09-15	29.07	7.093	79.342	7.402	37.394	0.087	1.82	0.142
2019-09-15	29.71	7.162	79.576	7.982	36.215	0.089	1.731	0.136
2019-09-15	30.61	7.185	80.491	8.137	33.616	0.088	1.873	0.125
2019-09-15	29.7	7.105	80.768	10.039	32.019	0.083	1.923	0.1
2019-09-16	29.52	7.086	82.182	10.097	38.134	0.091	1.832	0.153
2019-09-16	29.24	7.039	77.75	10.203	40.744	0.095	1.735	0.169
2019-09-16	29.06	7.074	80.271	7.618	36.982	0.089	1.769	0.161
2019-09-16	30.16	7.171	79.515	7.662	33.467	0.087	1.826	0.104
2019-09-16	29.91	7.128	78.385	7.563	30.63	0.085	1.954	0.109
2019-09-16	29.46	7.062	81.698	7.765	28.406	0.081	1.967	0.077
2019-09-17	29.16	7.026	80.289	7.575	31.104	0.081	1.94	0.09
2019-09-17	28.98	7.001	82.586	7.497	31.057	0.084	1.827	0.102
2019-09-17	28.59	7.011	80.118	7.895	34.238	0.085	1.819	0.132
2019-09-17	30.03	7.152	81.309	8.069	56.315	0.086	1.851	0.107
2019-09-17	30.78	7.168	79.24	7.489	29.048	0.083	1.932	0.088
2019-09-17	29.68	7.175	78.887	7.012	26.19	0.076	1.84	0.064
2019-09-18	29.33	7.167	78.509	6.568	27.849	0.078	1.878	0.089
2019-09-18	28.84	7.113	76.598	6.544	27.487	0.077	1.8	0.149
2019-09-18	28.17	7.15	75.16	6.368	31.896	0.078	1.698	0.109
2019-09-18	29.54	7.306	74.487	7.076	30.997	0.079	1.889	0.096
2019-09-18	30.1	7.153	75.634	6.799	27.955	0.077	1.951	0.091
2019-09-18	29.12	7.139	75.337	6.915	25.756	0.072	1.887	0.071
2019-09-19	28.32	7.138	74.084	6.21	27.373	0.072	1.888	0.089
2019-09-19	27.75	7.051	73.815	7.012	26.881	0.073	1.891	0.079
2019-09-19	27.21	7.121	73.771	6.371	29.176	0.073	1.824	0.095
2019-09-19	28.57	7.264	75.359	8.555	27.332	0.072	1.899	0.069
2019-09-19	29.36	7.167	75.433	8.667	25.627	0.072	1.889	0.152
2019-09-19	28.05	7.153	74.844	6.735	24.641	0.07	1.971	0.075
2019-09-20	27.53	7.148	74.475	7.925	26.302	0.07	1.939	0.074
2019-09-20	27.01	7.063	73.078	7.955	26.605	0.069	1.943	0.074
2019-09-20	26.56	7.17	74.931	7.037	32.044	0.073	1.843	0.101
2019-09-20	28.17	7.223	74.585	9.082	26.64	0.071	1.967	0.077
2019-09-20	28.81	7.111	75.197	8.861	24.14	0.07	1.979	0.061
2019-09-20	27.54	7.184	75.007	6.582	22.14	0.066	2.023	0.048
2019-09-21	26.69	7.156	74.529	7.194	22.34	0.066	1.977	0.061
2019-09-21	26.25	7.07	72.639	6.907	24.934	0.067	2.076	0.067
2019-09-21	25.69	7.127	73.498	7.301	26.542	0.067	2.066	0.094
2019-09-21	27.07	7.215	74.95	7.293	25.281	0.066	1.976	0.076
2019-09-21	27.99	7.153	77.645	7.021	21.957	0.066	1.989	0.077
2019-09-21	26.91	7.193	78.891	9.001	19.384	0.061	2.104	0.039
2019-09-22	26.41	7.162	78.094	7.069	18.744	0.061	2.137	0.03
2019-09-22	26.17	7.07	75.448	7.163	21.444	0.063	2.061	0.034
2019-09-22	25.91	7.136	75.379	7.524	25.029	0.065	2.054	0.07
2019-09-22	27.55	7.233	77.789	9.295	22.962	0.065	2.018	0.053
2019-09-22	28.41	7.141	78.082	8.99	19.826	0.063	2.115	0.043
2019-09-22	27.29	7.171	78.843	8.845	17.298	0.061	2.135	0.032
2019-09-23	26.91	7.146	77.175	8.534	17.434	0.06	2.131	0.031
2019-09-23	26.42	7.046	74.518	8.722	17.412	0.058	2.09	0.02
2019-09-23	26.15	7.151	76.578	7.422	18.96	0.059	2.025	0.041
2019-09-23	27.89	7.247	77.494	7.271	20.362	0.061	2.108	0.033
2019-09-23	29.05	7.19	78.039	6.932	19.347	0.062	2.144	0.027
2019-09-23	27.49	7.201	78.077	7.195	17.029	0.058	2.108	0.025
2019-09-24	26.93	7.143	78.345	9.506	16.784	0.059	2.189	0.034
2019-09-24	26.49	7.061	74.888	8.945	17.202	0.06	2.16	0.029
2019-09-24	25.93	7.119	76.046	7.027	19.898	0.059	2.123	0.047
2019-09-24	27.31	7.242	76.979	8.01	19.412	0.061	2.102	0.022
2019-09-24	27.2	7.277	78.61	7.679	17.101	0.06	2.139	0.026
2019-09-25	26.7	7.243	78.201	7.657	16.935	0.06	2.158	0.016
2019-09-25	26.06	7.178	74.001	7.737	17.152	0.059	2.06	0.017
2019-09-25	25.65	7.202	74.616	8.305	18.717	0.059	2.084	0.029
2019-09-25	27.1	7.326	76.031	7.944	19.568	0.059	2.045	0.022
2019-09-25	27.93	7.353	76.81	7.884	18.629	0.062	2.09	0.025
2019-09-25	28.02	7.323	76.576	7.781	17.703	0.061	2.086	0.012
2019-09-25	27.02	7.28	78.24	7.709	15.962	0.064	2.145	0.046
2019-09-26	26.52	7.237	77.088	7.824	16.734	0.06	2.142	0.044
2019-09-26	25.85	7.191	73.438	7.779	16.63	0.057	2.136	0.045
2019-09-26	25.39	7.228	75.156	7.967	18.684	0.057	2.101	0.039
2019-09-26	26.85	7.309	75.933	8.201	19.031	0.059	2.069	0.027
2019-09-26	27.99	7.292	77.432	7.634	18.494	0.061	2.043	0.022
2019-09-26	26.93	7.29	80.226	7.832	46.902	0.088	1.954	0.135
2019-09-27	26.45	7.259	78.709	9.08	64.496	0.103	1.809	0.199
2019-09-27	25.95	7.182	75.065	8.799	62.368	0.105	1.807	0.232
2019-09-27	25.73	7.209	78.058	7.892	35.181	0.077	1.944	0.124
2019-09-27	27.4	7.319	78.185	8.301	25.534	0.067	2.018	0.047
2019-09-27	28.33	7.32	77.076	7.643	20.812	0.064	2.088	0.033
2019-09-27	27.52	7.27	78.087	8.229	17.709	0.061	2.125	0.03
2019-09-28	27.17	7.251	78.601	7.852	16.984	0.059	2.087	0.016
2019-09-28	26.85	7.196	77.658	7.754	16.555	0.061	2.146	0.017
2019-09-28	26.84	7.203	78.728	7.841	19.505	0.061	2.065	0.044
2019-09-28	27.98	7.273	81.804	8.065	18.416	0.062	2.05	0.032
2019-09-28	29.38	7.401	83.845	8.246	17.635	0.065	2.136	0.016
2019-09-28	28.53	7.281	84.78	7.719	15.238	0.061	2.038	0.011
2019-09-29	27.79	7.271	85.131	7.906	13.944	0.061	2.108	0.016
2019-09-29	27.56	7.236	88	7.667	13.381	0.065	2.037	0.012
2019-09-29	27.46	7.278	90.136	8.565	16.224	0.071	2.026	0.036
2019-09-29	29.96	7.62	92.252	8.241	16.662	0.082	1.904	0.038
2019-09-29	31.19	8.03	94.24	7.897	15.317	0.084	1.87	0.023
2019-09-29	29.9	7.755	93.738	7.732	13.767	0.078	1.836	0.013
2019-09-30	28.76	7.339	86.666	7.916	16.923	0.07	1.979	0.036
2019-09-30	30.25	7.567	89.147	8.086	17.571	0.069	1.845	0.019
2019-10-01	28.64	7.265	89.881	7.849	17.1	0.069	1.748	0.025
2019-10-02	28.83	7.201	91.46	7.932	15.734	0.067	1.75	0.015
2019-10-03	29.98	7.129	90.298	8.001	13.153	0.067	1.867	0.015
2019-10-03	29.16	7.086	90.502	8.071	16.247	0.067	1.866	0.019
2019-10-04	29.35	7.284	90.873	7.436	16.637	0.067	1.758	0.013
2019-10-04	31.26	7.698	92.151	7.624	13.739	0.069	1.66	0.018
2019-10-05	31.23	7.507	91.319	7.927	13.952	0.068	1.733	0.011
2019-10-06	29.68	7.27	92.435	7.442	12.506	0.066	1.702	0.014
2019-10-06	28.98	7.197	91.765	7.806	14.182	0.067	1.728	0.029
2019-10-07	29.49	7.416	96.091	8.169	12.526	0.068	1.562	0.012
2019-10-07	30.37	7.709	99.07	8.234	12.155	0.07	1.429	0.017
2019-10-08	27.95	7.225	104.74	7.651	11.278	0.063	1.456	0.012
2019-10-08	27.66	7.255	105.633	7.986	11.833	0.066	1.379	0.017
2019-10-08	29.76	7.497	106.799	7.82	13.273	0.066	1.293	0.017
2019-10-08	31.64	7.316	110.578	6.667	18.363	0.072	1.234	0.014
2019-10-09	28.45	7.375	109.104	7.499	11.381	0.064	1.311	0.016
2019-10-09	28.12	7.399	109.982	7.774	13.822	0.065	1.395	0.07
2019-10-09	28.92	7.678	114.53	7.706	11.666	0.068	1.223	0.011
2019-10-10	28.24	7.538	113.493	7.59	10.462	0.065	1.267	0.011
2019-10-10	27.52	7.393	109.723	7.949	12.213	0.068	1.347	0.019
2019-10-10	29.82	7.737	109.818	8.065	12.107	0.07	1.274	0.012
2019-10-11	28.16	7.372	103.926	7.79	12.697	0.068	1.45	0.014
2019-10-11	30.3	7.679	104.9	7.016	11.738	0.067	1.329	0.011
2019-10-12	29.59	7.502	104.513	7.223	10.704	0.065	1.269	0.051
2019-10-12	29.04	7.388	104.665	7.796	13.23	0.064	1.266	0.014
2019-10-12	31.38	8.176	106.613	8.508	12.263	0.074	1.216	0.017
2019-10-14	29.09	7.474	111.726	7.525	12.074	0.065	1.389	0.015
2019-10-14	28.09	7.373	111.637	7.615	10.74	0.064	1.397	0.015
2019-10-14	27.83	7.291	110.802	7.817	12.598	0.066	1.763	0.027
2019-10-14	29.1	7.532	109.953	8.233	12.222	0.068	1.303	0.013
2019-10-15	25.86	7.304	110.835	8.209	12.157	0.072	1.553	0.011
2019-10-16	24.65	7.249	113.006	8.045	10.611	0.073	0.969	0.012
2019-10-16	24.69	7.307	114.306	8.002	13.445	0.077	1.595	0.019
2019-10-16	26.94	8.022	118.347	7.984	12.632	0.087	1.721	0.015
2019-10-17	26.02	7.792	117.745	7.718	12.022	0.087	1.721	0.015
2019-10-17	25.43	7.535	117.423	7.581	11.482	0.087	1.854	0.02
2019-10-17	24.97	7.563	117.248	7.74	13.615	0.078	1.585	0.019
2019-10-17	27.26	8.022	118.856	8.576	15.929	0.082	0.855	0.012
2019-10-17	28.67	8.394	120.776	8.514	17.916	0.088	2.032	0.019
2019-10-18	25.3	7.566	116.967	7.933	13.781	0.074	1.829	0.026
2019-10-18	27.44	8.081	116.315	8.614	12.952	0.104	1.829	0.065
2019-10-18	29.12	8.599	117.188	8.701	13.491	0.11	1.444	0.093
2019-10-18	27.45	8.248	116.777	7.683	13.245	0.104	1.386	0.063
2019-10-19	26.72	7.766	116.864	7.493	12.825	0.097	1.419	0.061
2019-10-19	25.81	7.54	116.91	7.478	12.18	0.093	1.334	0.063
2019-10-19	25.49	7.57	116.725	7.574	12.37	0.093	1.486	0.07
2019-10-19	27.7	8.006	117.603	8.506	13.66	0.101	1.403	0.067
2019-10-19	29.09	8.427	119.462	8.205	12.974	0.103	1.404	0.064
2019-10-19	27.25	8.263	117.831	7.675	13.55	0.096	1.34	0.068
2019-10-20	26.07	7.854	116.889	7.887	12.343	0.088	1.382	0.049
2019-10-20	25.05	7.627	115.957	7.72	11.806	0.087	1.318	0.064
2019-10-20	24.39	7.564	115.552	7.898	12.601	0.091	1.4	0.084
2019-10-20	26.9	8.001	115.493	8.624	13.696	0.095	1.37	0.067
2019-10-20	28.43	8.491	117.212	8.644	12.85	0.099	1.371	0.06
2019-10-20	26.74	8.005	117.339	7.84	14.796	0.093	1.359	0.057
2019-10-21	25.7	7.658	117.347	7.575	13.203	0.091	1.277	0.051
2019-10-21	24.8	7.547	116.101	7.663	12.634	0.087	1.446	0.052
2019-10-21	24.02	7.513	115.803	7.566	13.736	0.094	1.486	0.077
2019-10-21	26.59	7.84	116.023	8.517	12.449	0.092	1.431	0.054
2019-10-21	27.98	8.119	117.455	8.759	13.507	0.101	1.4	0.047
2019-10-21	26.31	7.756	117.977	7.705	12.609	0.094	1.38	0.047
2019-10-22	25.13	7.541	118.041	7.67	12.162	0.09	1.432	0.053
2019-10-22	24.05	7.517	117.652	7.836	12.573	0.09	1.398	0.058
2019-10-22	23.47	7.524	117.542	8.143	12.879	0.092	1.464	0.075
2019-10-22	25.79	7.694	118.712	8.419	12.532	0.097	1.372	0.071
2019-10-22	27.14	7.968	118.812	8.416	12.857	0.099	1.426	0.066
2019-10-22	25.83	7.66	118.641	7.734	11.715	0.091	1.373	0.051
2019-10-23	24.95	7.521	118.57	7.682	11.864	0.089	1.392	0.045
2019-10-23	24.38	7.467	117.979	7.729	11.785	0.087	1.424	0.041
2019-10-23	23.93	7.486	117.516	7.632	12.53	0.093	1.415	0.075
2019-10-23	26.67	7.652	118.17	8.367	11.992	0.094	1.469	0.041
2019-10-23	27.38	7.885	118.209	8.325	12.442	0.095	1.444	0.047
2019-10-23	26.19	7.588	119.21	7.704	11.778	0.091	1.411	0.045
2019-10-24	25.44	7.421	118.406	7.79	11.935	0.088	1.422	0.042
2019-10-24	24.9	7.418	118.466	7.686	11.542	0.088	1.502	0.038
2019-10-24	24.7	7.419	118.666	7.548	12.237	0.092	1.556	0.07
2019-10-24	26.91	7.605	126.374	8.513	15.963	0.103	1.535	0.07
2019-10-24	27.96	7.928	126.751	8.285	11.807	0.092	1.517	0.047
2019-10-24	26.95	7.588	128.007	8.115	10.867	0.086	1.494	0.047
2019-10-25	26.32	7.535	128.26	8.174	11.286	0.086	1.44	0.039
2019-10-25	25.74	7.511	128.168	7.985	10.607	0.083	1.494	0.044
2019-10-25	25.22	7.536	127.837	8.661	11.428	0.088	1.49	0.081
2019-10-25	26.78	7.743	127.188	8.782	12.361	0.093	1.488	0.064
2019-10-25	27.77	7.764	127.46	8.824	11.215	0.09	1.481	0.037
2019-10-25	26.99	7.618	127.717	7.906	12.125	0.088	1.483	0.052
2019-10-26	26.31	7.491	127.022	7.953	12.251	0.087	1.43	0.056
2019-10-26	25.76	7.491	125.582	8.212	11.641	0.083	1.502	0.053
2019-10-26	25.2	7.494	124.218	8.452	12.136	0.092	1.496	0.09
2019-10-26	25.82	7.61	124.681	8.876	12.574	0.094	1.465	0.065
2019-10-26	26.56	7.682	125.763	8.833	12.56	0.095	1.479	0.038
2019-10-26	25.93	7.571	125.784	8.255	11.761	0.089	1.466	0.051
2019-10-27	25.64	7.52	125.096	8.212	11.206	0.089	1.474	0.035
2019-10-27	25.31	7.511	122.832	8.222	11.715	0.089	1.586	0.051
2019-10-27	25.16	7.469	121.828	8.484	13.942	0.103	1.575	0.085
2019-10-27	25.63	7.548	121.128	8.79	12.951	0.1	1.579	0.056
2019-10-27	26.17	7.597	123.268	8.743	12.994	0.098	1.479	0.056
2019-10-27	25.62	7.527	122.852	8.218	12.306	0.093	1.558	0.012
2019-10-28	25.17	7.436	121.825	8.426	12.095	0.094	1.575	0.096
2019-10-28	24.89	7.47	119.659	8.234	12.181	0.095	1.597	0.068
2019-10-28	24.81	7.405	117.868	8.515	13.84	0.102	1.797	0.095
2019-10-28	26.25	7.581	117.695	8.615	13.036	0.104	1.684	0.075
2019-10-28	26.66	7.598	119.344	8.454	12.458	0.101	1.636	0.131
2019-10-28	26.13	7.415	119.18	8.33	12.343	0.096	1.677	0.072
2019-10-29	25.06	7.441	116.977	8.215	12.617	0.097	1.734	0.071
2019-10-29	24.64	7.372	115.974	8.543	13.189	0.102	1.819	0.084
2019-10-29	24.99	7.61	116.093	8.61	12.431	0.108	1.833	0.091
2019-10-29	26.06	7.668	116.47	8.808	13.484	0.105	1.665	0.068
2019-10-29	24.95	7.304	116.69	7.607	11.616	0.094	1.67	0.063
2019-10-30	24.13	7.368	116.76	7.605	12.263	0.098	1.639	0.067
2019-10-30	23.08	7.358	115.874	7.732	11.412	0.092	1.559	0.064
2019-10-30	22.5	7.28	114.484	8.146	12.177	0.095	1.753	0.084
2019-10-30	24.4	7.523	114.411	8.307	13.273	0.106	1.701	0.075
2019-10-30	25.44	7.628	115.924	8.213	12.508	0.106	1.653	0.06
2019-10-30	24.56	7.256	115.673	7.848	12.758	0.101	1.722	0.049
2019-10-31	23.59	7.343	115.428	7.824	12.574	0.102	1.759	0.076
2019-10-31	22.84	7.342	115.833	7.9	12.554	0.101	1.744	0.074
2019-10-31	22.72	7.34	116.059	8.049	13.943	0.106	1.807	0.096
2019-10-31	24.24	7.323	117.175	8.462	12.8	0.136	1.754	0.066
2019-10-31	25.58	7.452	118.454	8.386	12.306	0.2	1.684	0.087
2019-10-31	25	7.254	117.587	7.836	11.977	0.112	1.7	0.063
2019-11-01	24.44	7.213	116.735	7.907	11.935	0.102	1.722	0.057
2019-11-01	23.93	7.224	115.796	7.982	12.46	0.101	1.739	0.012
2019-11-01	23.54	7.23	114.623	8.227	12.396	0.1	1.779	0.056
2019-11-01	25.47	7.548	115.828	8.869	13.291	0.108	1.78	0.073
2019-11-01	26.55	7.732	117.035	8.563	13.421	0.108	1.725	0.052
2019-11-01	25.64	7.511	116.782	8.106	12.309	0.099	1.733	0.036
2019-11-02	25.09	7.481	116.45	8.186	12.693	0.099	1.753	0.056
2019-11-02	24.26	7.445	115.735	8.255	12.978	0.096	1.805	0.058
2019-11-02	23.6	7.449	116.003	8.367	12.504	0.095	1.787	0.061
2019-11-02	25.87	7.667	116.46	8.866	12.393	0.1	1.738	0.048
2019-11-02	27.39	7.799	117.42	8.805	12.193	0.369	1.786	0.049
2019-11-02	26.17	7.57	116.808	8.321	12.026	0.152	1.746	0.052
2019-11-03	25.59	7.532	116.775	8.311	38.899	0.126	1.775	0.053
2019-11-03	24.86	7.486	116.549	8.406	12.885	0.109	1.764	0.06
2019-11-03	24.4	7.47	115.992	8.529	12.424	0.159	1.777	0.07
2019-11-03	27.89	7.84	120.213	8.905	11.873	0.117	1.587	0.033
2019-11-04	25.81	7.472	119.43	8.257	12.498	0.1	1.608	0.054
2019-11-04	24.88	7.441	118.482	8.398	12.462	0.096	1.606	0.057
2019-11-04	24.31	7.426	118.344	8.425	12.065	0.092	1.651	0.047
2019-11-04	26.22	7.679	118.816	8.955	12.207	0.096	1.611	0.051
2019-11-04	27.18	7.491	120.138	8.955	13.469	0.105	1.557	0.066
2019-11-04	25.92	7.323	120.261	8.346	12.078	0.095	1.59	0.033
2019-11-05	24.81	7.292	120.555	8.488	12.315	0.093	1.619	0.042
2019-11-05	23.84	7.253	119.699	8.592	12.134	0.089	1.592	0.047
2019-11-05	23.33	7.22	119.139	8.702	12.409	0.091	1.624	0.073
2019-11-05	25.28	7.492	119.2	9.264	12.134	0.096	1.687	0.069
2019-11-05	24.98	7.315	120.053	8.534	12.467	0.09	1.543	0.043
2019-11-06	23.96	7.285	120.906	8.64	13.201	0.092	1.667	0.041
2019-11-06	23.06	7.253	120.022	8.786	12.075	0.087	1.7	0.062
2019-11-06	22.28	7.227	119.861	8.9	12.581	0.09	1.76	0.088
2019-11-06	24.36	7.485	119.668	9.452	12.242	0.094	1.711	0.067
2019-11-06	25.9	7.641	120.809	9.419	12.435	0.095	1.687	0.059
2019-11-06	24.61	7.271	120.273	8.613	11.944	0.089	1.624	0.057
2019-11-07	23.77	7.242	120.198	8.648	12.62	0.09	1.703	0.052
2019-11-07	23	7.208	119.56	8.752	12.526	0.086	1.689	0.066
2019-11-07	22.53	7.239	119.334	9.015	12.457	0.091	1.73	0.067
2019-11-07	24.76	7.449	120.553	9.403	11.954	0.092	1.613	0.047
2019-11-07	25.59	7.546	122.083	9.222	12.482	0.094	1.671	0.053
2019-11-07	24.77	7.284	122.1	8.549	12.063	0.088	1.676	0.047
2019-11-08	23.36	7.227	121.482	8.872	12.729	0.087	1.754	0.066
2019-11-08	22.91	7.2	120.599	8.957	13.011	0.087	1.756	0.067
2019-11-08	24.91	7.422	121.257	9.407	12.496	0.092	1.65	0.076
2019-11-08	26.01	7.53	116.566	8.681	11.836	0.092	1.576	0.052
2019-11-08	24.75	7.223	116.722	7.997	12.237	0.088	1.63	0.038
2019-11-09	23.91	7.163	117.339	8.191	12.489	0.087	1.674	0.047
2019-11-09	23.12	7.194	116.657	8.226	12.394	0.088	1.678	0.081
2019-11-09	22.66	7.201	115.91	8.17	12.222	0.086	1.639	0.052
2019-11-09	24.66	7.41	116.919	11.574	11.873	0.087	1.658	0.045
2019-11-09	25.67	7.53	119.001	11.237	12.235	0.094	1.607	0.062
2019-11-09	24.19	7.277	118.254	7.997	12.439	0.088	1.636	0.064
2019-11-10	22.86	7.262	117.796	8.109	12.585	0.089	1.563	0.056
2019-11-10	21.62	7.267	117.377	8.349	11.895	0.086	1.713	0.048
2019-11-10	21.07	7.256	116.845	8.292	10.882	0.083	1.636	0.052
2019-11-10	23.59	7.4	117.557	8.684	10.174	0.085	1.672	0.033
2019-11-10	24.74	7.595	118.328	8.458	11.455	0.093	1.647	0.073
2019-11-10	23.39	7.262	117.754	8.048	11.181	0.086	1.663	0.04
2019-11-11	22.53	7.253	118.002	8.042	11.857	0.088	1.665	0.058
2019-11-11	21.65	7.255	117.456	8.309	11.687	0.086	1.718	0.069
2019-11-11	21.06	7.218	116.337	8.409	11.194	0.085	1.658	0.086
2019-11-11	23.6	7.367	116.309	8.759	9.507	0.085	1.774	0.048
2019-11-11	24.68	7.485	116.451	8.49	11.665	0.091	1.658	0.048
2019-11-11	23.48	7.245	115.829	8.083	10.59	0.085	1.704	0.034
2019-11-12	22.57	7.2	115.946	8.238	12.246	0.089	1.717	0.08
2019-11-12	21.84	7.198	115.868	8.225	11.98	0.087	1.714	0.069
2019-11-12	21.26	7.19	115.276	8.35	11.069	0.087	1.834	0.092
2019-11-12	23.71	7.354	115.315	8.567	10.149	0.087	1.743	0.075
2019-11-12	24.92	7.408	115.326	8.443	10.547	0.088	1.768	0.06
2019-11-13	23.21	7.166	114.98	7.953	12.466	0.087	1.736	0.065
2019-11-13	22.41	7.186	114.325	8.043	12.163	0.086	1.762	0.063
2019-11-13	21.89	7.179	114.126	8.198	11.74	0.086	1.836	0.087
2019-11-13	24.29	7.319	114.185	8.314	11.243	0.085	1.71	0.061
2019-11-13	25.25	7.494	115.191	8.362	12.628	0.093	1.713	0.074
2019-11-13	24.32	7.268	115.871	7.817	11.634	0.085	1.719	0.057
2019-11-14	23.75	7.169	116.2	7.85	12.262	0.085	1.681	0.085
2019-11-14	23.17	7.176	115.807	7.709	12.254	0.084	1.704	0.096
2019-11-14	22.74	7.145	115.349	7.922	12.961	0.086	1.715	0.107
2019-11-14	24.27	7.311	115.324	8.306	11.629	0.084	1.77	0.076
2019-11-14	25.13	7.443	116.396	8.19	11.909	0.095	1.7	0.067
2019-11-14	23.92	7.212	116.006	7.688	12.486	0.091	1.715	0.067
2019-11-15	22.56	7.065	117.418	7.834	11.197	0.09	1.648	0.085
2019-11-15	21.29	7.014	118.663	12.272	10.932	0.089	1.677	0.071
2019-11-15	20.47	7.163	117.652	8.111	10.36	0.091	1.664	0.093
2019-11-15	23.38	7.278	118.519	8.67	9.213	0.09	1.674	0.067
2019-11-15	24.82	7.324	118.917	8.282	9.265	0.089	1.59	0.038
2019-11-15	23.54	7.108	119.333	7.726	9.642	0.086	1.674	0.055
2019-11-16	22.5	7.012	118.833	7.726	11.121	0.089	1.611	0.055
2019-11-16	21.69	7.087	118.029	7.31	10.921	0.088	1.613	0.075
2019-11-16	21.01	7.199	116.215	8.643	9.977	0.088	1.654	0.057
2019-11-16	23.06	7.315	116.856	8.629	9.79	0.087	1.669	0.067
2019-11-16	24.67	7.453	117.567	8.661	9.078	0.086	1.657	0.032
2019-11-16	23.44	7.197	117.142	7.918	8.338	0.076	1.64	0.041
2019-11-17	22.59	7.211	116.744	8.123	9.832	0.078	1.608	0.057
2019-11-17	21.95	7.231	116.786	8.141	10.245	0.081	1.669	0.071
2019-11-17	21.37	7.14	116.794	9.443	8.957	0.082	1.652	0.064
2019-11-17	24.15	7.358	118.512	8.759	8.446	0.081	1.586	0.045
2019-11-17	25.51	7.655	120.225	8.341	9.374	0.085	1.546	0.041
2019-11-17	24.45	7.372	120.771	7.629	9.097	0.077	1.482	0.041
2019-11-18	23.71	7.314	120.629	7.633	11.059	0.081	1.523	0.048
2019-11-18	23.18	7.28	120.45	7.604	11.477	0.082	1.54	0.052
2019-11-18	22.79	7.201	120.236	7.196	10.159	0.082	1.622	0.065
2019-11-18	25.1	7.416	120.031	8.024	9.101	0.08	1.566	0.03
2019-11-18	26.12	8.056	121.98	8.018	8.804	0.083	1.49	0.021
2019-11-18	24.82	7.484	120.87	7.258	9.579	0.075	1.458	0.018
2019-11-19	23.92	7.356	121	7.451	11.359	0.079	1.496	0.048
2019-11-19	23.32	7.291	120.789	7.503	10.471	0.079	1.429	0.049
2019-11-19	22.72	7.241	120.901	7.405	9.561	0.083	1.487	0.053
2019-11-19	22.92	7.418	120.621	8.038	9.538	0.083	1.454	0.03
2019-11-19	23.85	7.74	121.897	8.06	8.538	0.082	1.356	0.037
2019-11-19	22.18	7.399	120.527	7.53	10.782	0.083	1.454	0.036
2019-11-20	20.92	7.342	120.448	7.812	10.802	0.082	1.443	0.025
2019-11-20	20.32	7.321	119.869	7.183	10.314	0.081	1.524	0.056
2019-11-20	19.87	7.293	119.123	7.829	8.876	0.082	1.595	0.051
2019-11-20	21.53	7.462	119.409	8.385	9.035	0.085	1.601	0.035
2019-11-20	22.59	7.92	120.205	8.347	8.61	0.086	1.549	0.016
2019-11-20	21.15	7.434	119.387	7.576	9.743	0.082	1.57	0.022
2019-11-21	20.62	7.249	119.996	6.75	11.091	0.085	1.559	0.034
2019-11-21	20.14	7.23	120.165	7.205	9.957	0.085	1.578	0.039
2019-11-21	20.07	7.221	120.041	9.541	8.472	0.087	1.711	0.041
2019-11-21	22.62	7.448	121.114	7.895	8.433	0.087	1.607	0.059
2019-11-21	24.02	7.6	122.965	7.758	8.404	0.089	1.606	0.059
2019-11-21	22.89	7.242	123.058	7.114	8.694	0.088	1.606	0.063
2019-11-22	22.18	7.207	122.759	7.144	8.864	0.086	1.56	0.046
2019-11-22	21.65	7.252	123.072	6.912	10.432	0.089	1.657	0.045
2019-11-22	21.43	7.222	123.43	7.213	9.272	0.088	1.607	0.074
2019-11-22	22.84	7.319	124.283	7.508	9.006	0.091	1.67	0.071
2019-11-22	23.52	7.378	124.974	7.365	8.868	0.092	1.627	0.071
2019-11-22	23.06	7.219	124.755	6.714	9.511	0.092	1.694	0.066
2019-11-23	22.89	7.074	125.383	6.59	8.977	0.091	1.679	0.072
2019-11-23	22.65	7.164	124.858	6.559	10.117	0.093	1.71	0.082
2019-11-23	22.44	7.158	123.723	6.587	10.77	0.094	1.685	0.1
2019-11-23	24.15	7.249	123.883	7.966	9.68	0.093	1.699	0.085
2019-11-23	25.26	7.44	123.292	7.807	9.359	0.094	1.635	0.059
2019-11-23	24.29	7.165	123.488	7.227	9.124	0.091	1.666	0.053
2019-11-24	23.83	7.204	123.468	7.34	10.645	0.094	1.689	0.094
2019-11-24	23.55	7.237	123.012	7.277	11.328	0.094	1.628	0.086
2019-11-24	23.01	7.219	123.2	7.363	9.963	0.095	1.669	0.08
2019-11-24	25.36	7.411	123.951	8.231	9.434	0.093	1.632	0.05
2019-11-24	26.39	7.543	124.956	7.947	9.284	0.095	1.62	0.056
2019-11-24	25.25	7.297	124.887	6.89	9.111	0.09	1.551	0.059
2019-11-25	24.69	7.258	124.79	7.125	11.128	0.095	1.565	0.076
2019-11-25	24	7.3	124.383	7.332	10.693	0.096	1.589	0.079
2019-11-25	23.49	7.249	124.062	7.333	10.801	0.096	1.684	0.095
2019-11-25	24.87	7.519	124.287	8.017	12.275	0.104	1.6	0.072
2019-11-25	25.52	7.636	125.094	7.513	11.721	0.102	1.552	0.076
2019-11-25	24.26	7.319	124.488	7.015	10.181	0.097	1.48	0.043
2019-11-26	22.79	7.244	124.69	7.042	9.951	0.096	1.598	0.073
2019-11-26	22.1	7.264	124.887	7.178	10.396	0.096	1.642	0.051
2019-11-26	21.54	7.259	124.793	7.533	10.291	0.094	1.608	0.078
2019-11-26	22.67	7.498	124.607	8.174	10.608	0.097	1.507	0.056
2019-11-26	23.45	7.637	124.901	7.655	10.129	0.1	1.537	0.048
2019-11-26	22.53	7.186	124.868	6.857	9.409	0.093	1.525	0.038
2019-11-27	21.94	7.177	124.815	7.168	9.793	0.095	1.536	0.055
2019-11-27	21.57	7.244	124.469	6.948	10.706	0.096	1.572	0.055
2019-11-27	21.3	7.258	124.103	6.959	9.266	0.093	1.583	0.055
2019-11-27	22.89	7.408	124.351	7.756	8.589	0.093	1.633	0.054
2019-11-27	23.7	7.58	124.954	7.699	8.773	0.094	1.593	0.014
2019-11-27	22.94	7.194	125.273	7.294	8.906	0.09	1.548	0.049
2019-11-28	22.44	7.213	124.796	7.145	9.647	0.092	1.555	0.035
2019-11-28	22.06	7.283	124.306	7.046	10.074	0.092	1.52	0.06
2019-11-28	21.62	7.251	124.173	8.629	9.907	0.089	1.599	0.065
2019-11-28	21.66	7.306	125.285	7.603	8.243	0.088	1.537	0.043
2019-11-28	21.41	7.352	125.754	7.704	8.194	0.089	1.556	0.042
2019-11-28	20.85	7.264	126.069	7.114	9.307	0.091	1.586	0.077
2019-11-29	20.62	7.203	126.375	8.39	10.744	0.094	1.545	0.077
2019-11-29	19.95	7.286	126.358	8.55	10.081	0.096	1.497	0.093
2019-11-29	19.61	7.297	126.336	8.459	8.997	0.092	1.543	0.082
2019-11-29	20.98	7.424	126.839	8.7	8.758	0.094	1.534	0.069
2019-11-29	21.88	7.502	126.977	8.463	8.601	0.094	1.587	0.063
2019-11-29	20.91	7.234	126.944	8.098	9.447	0.093	1.592	0.067
2019-11-30	20.17	7.163	127.439	7.916	9.988	0.096	1.574	0.067
2019-11-30	19.69	7.232	127.296	7.962	9.135	0.093	1.605	0.095
2019-11-30	19.66	7.274	126.927	8.313	9.684	0.092	1.661	0.088
2019-11-30	21.07	7.331	127.773	8.736	8.141	0.091	1.601	0.093
2019-11-30	22.44	7.456	129.02	8.261	8.282	0.091	1.58	0.081
2019-11-30	21.58	7.238	129.341	7.415	8.131	0.087	1.551	0.089
2019-12-01	20.95	7.104	130.278	7.277	7.89	0.086	1.575	0.079
2019-12-01	20.44	7.147	129.768	7.522	8.968	0.088	1.513	0.084
2019-12-01	19.87	7.249	129.02	7.919	8.422	0.089	1.662	0.081
2019-12-01	22.49	7.353	130.541	8.572	8.212	0.09	1.642	0.054
2019-12-01	23.88	7.374	131.771	8.212	7.76	0.09	1.689	0.059
2019-12-01	22.76	7.168	132.491	7.379	8.192	0.087	1.63	0.04
2019-12-02	21.83	7.127	133.634	7.187	8.699	0.089	1.666	0.06
2019-12-02	19.81	7.284	133.911	7.545	9.761	0.094	1.729	0.075
2019-12-02	20.75	7.406	134.099	8.194	8.675	0.095	1.629	0.058
2019-12-02	22.14	7.399	134.749	8.093	8.265	0.093	1.641	0.064
2019-12-02	20.86	7.136	134.838	7.668	7.677	0.089	1.672	0.046
2019-12-03	19.8	7.107	135.307	9.43	8.039	0.09	1.672	0.059
2019-12-03	18.82	7.18	134.128	7.027	7.783	0.089	1.63	0.047
2019-12-03	17.66	7.257	133.324	8.066	7.115	0.086	1.63	0.052
2019-12-03	19.32	7.403	133.767	8.886	6.54	0.087	1.625	0.044
2019-12-03	20.68	7.257	134.832	8.476	6.599	0.087	1.538	0.068
2019-12-03	19.41	7.285	134.5	8.226	6.924	0.086	1.486	0.052
2019-12-04	18.16	7.19	134.377	7.67	7.51	0.087	1.446	0.099
2019-12-04	17.11	7.321	133.453	6.966	7.394	0.087	1.488	0.056
2019-12-04	16.07	7.375	132.661	8.568	7.416	0.087	1.419	0.081
2019-12-04	18.18	7.549	132.756	8.833	6.83	0.089	1.461	0.047
2019-12-04	19.37	7.422	133.41	8.775	6.988	0.089	1.483	0.064
2019-12-04	18.45	7.31	133.234	8.118	6.877	0.087	1.464	0.068
2019-12-05	17.98	7.24	133.267	7.492	7.571	0.088	1.527	0.06
2019-12-05	17.58	7.254	132.838	7.587	7.314	0.088	1.509	0.055
2019-12-05	17.18	7.275	132.352	7.904	6.925	0.085	1.503	0.076
2019-12-05	17.81	7.293	132.248	8.431	5.999	0.083	1.515	0.151
2019-12-05	17.73	7.354	132.118	7.635	6.164	0.084	1.476	0.032
2019-12-05	17.24	7.281	131.942	7.988	7.431	0.086	1.526	0.17
2019-12-06	16.93	7.274	132.203	8.33	8.327	0.09	1.563	0.04
2019-12-06	16.61	7.405	131.835	7.655	8.342	0.09	1.561	0.203
2019-12-06	16.4	7.361	132.333	9.322	7.726	0.088	1.721	0.038
2019-12-06	16.89	7.477	132.619	8.515	7.614	0.087	1.571	0.055
2019-12-06	16.78	7.521	132.704	8.115	7.305	0.082	1.529	0.082
2019-12-06	16.49	7.362	132.829	7.897	8.034	0.085	1.555	0.088
2019-12-07	16	7.347	133.551	8.199	8.277	0.084	1.533	0.083
2019-12-07	15.43	7.386	133.444	7.874	8.046	0.083	1.548	0.072
2019-12-07	15.12	7.307	133.123	7.761	6.827	0.08	1.534	0.087
2019-12-07	17.2	7.487	133.172	6.844	6.815	0.082	1.488	0.09
2019-12-07	18.55	7.589	133.748	8.218	7.556	0.088	1.533	0.104
2019-12-07	17.05	7.32	133.23	7.557	7.352	0.086	1.517	0.07
2019-12-08	15.77	7.36	132.55	10.656	8.465	0.088	1.576	0.079
2019-12-08	14.94	7.367	131.728	7.946	8.02	0.089	1.62	0.091
2019-12-08	14.44	7.333	130.317	7.977	7.463	0.089	1.676	0.107
2019-12-08	16.57	7.479	130.66	8.548	7.494	0.093	1.749	0.082
2019-12-08	18.15	7.458	131.793	8.333	7.57	0.096	1.72	0.106
2019-12-08	17.13	7.231	131.963	7.174	7.826	0.095	1.762	0.113
2019-12-09	16.04	7.299	131.326	7.629	9.117	0.102	1.791	0.134
2019-12-09	15.41	7.33	130.841	7.319	9.316	0.105	1.807	0.135
2019-12-09	15.19	7.288	130.898	7.866	8.034	0.1	1.876	0.144
2019-12-09	17.44	7.384	131.76	8.343	7.911	0.102	1.88	0.131
2019-12-09	18.64	7.309	132.426	7.88	7.766	0.101	1.857	0.104
2019-12-09	18.01	7.197	134.631	7.366	8.278	0.101	1.864	0.141
2019-12-10	17.45	7.182	134.312	7.376	9.743	0.1	1.818	0.207
2019-12-10	16.83	7.24	133.865	7.287	10.586	0.103	1.782	0.179
2019-12-10	16.52	7.248	133.761	7.49	9.386	0.101	1.8	0.169
2019-12-10	18.72	7.37	134.884	10.299	8.999	0.101	1.763	0.127
2019-12-10	19.76	7.402	135.197	10.082	8.614	0.099	1.696	0.122
2019-12-10	18.91	7.188	135.709	9.19	8.636	0.094	1.705	0.132
2019-12-11	20	7.181	137.423	7.808	10.037	0.094	1.705	0.132
2019-12-12	18.75	7.281	136.445	7.001	10.069	0.095	1.731	0.138
2019-12-12	17.53	7.215	135.877	8.37	10.156	0.096	1.711	0.153
2019-12-12	16.78	7.269	135.423	8.308	9.572	0.095	1.722	0.145
2019-12-12	18.6	7.403	135.266	9.31	8.722	0.093	1.736	0.121
2019-12-12	19.91	7.582	136.183	9.386	11.102	0.101	1.659	0.126
2019-12-12	18.81	7.35	136.144	7.782	75.466	0.254	1.659	0.898
2019-12-13	17.83	7.301	135.988	8.43	26.773	0.139	1.654	0.334
2019-12-13	17.16	7.312	136.5	11.977	19.427	0.117	1.652	0.234
2019-12-13	16.68	7.29	136.446	8.963	16.529	0.109	1.634	0.242
2019-12-13	19.09	7.31	136.631	8.928	114.935	0.333	1.634	1.367
2019-12-13	20.54	7.403	137.805	8.924	47.213	0.183	1.324	0.581
2019-12-13	19.73	7.331	137.514	8.269	36.027	0.16	1.348	0.47
2019-12-14	18.78	7.267	137.343	8.425	29.733	0.141	1.367	0.369
2019-12-14	17.96	7.293	137.692	8.464	24.293	0.129	1.464	0.299
2019-12-14	17.19	7.275	138.551	8.33	17.697	0.11	1.522	0.255
2019-12-14	19.06	7.262	139.321	8.769	14.468	0.1	1.55	0.159
2019-12-14	20.6	7.482	140.138	8.515	18.507	0.111	1.526	0.185
2019-12-14	19.89	7.197	140.233	7.37	13.779	0.098	1.606	0.157
2019-12-15	19.14	7.167	140.267	7.914	12.62	0.096	1.622	0.127
2019-12-15	18.56	7.145	140.072	8.003	13.156	0.098	1.554	0.156
2019-12-15	17.94	7.207	140.231	8.091	11.304	0.094	1.593	0.141
2019-12-15	20.03	7.385	141.287	8.44	12.276	0.095	1.575	0.299
2019-12-15	21.69	7.459	141.894	8.929	13.272	0.101	1.632	0.158
2019-12-15	20.82	7.245	142.238	7.951	13.512	0.099	1.655	0.187
2019-12-16	20.08	7.186	141.688	7.957	12.179	0.095	1.654	0.105
2019-12-16	19.64	7.201	141.621	8.002	11.32	0.093	1.627	0.115
2019-12-16	19.19	7.19	141.576	7.733	11.565	0.093	1.666	0.158
2019-12-16	21.5	7.355	142	8.088	45.85	0.18	1.191	0.547
2019-12-16	22.93	7.489	142.781	7.938	95.911	0.268	1.191	1.15
2019-12-17	21.41	7.236	141.943	8.079	31.518	0.144	1.384	0.415
2019-12-17	21.12	7.242	141.995	8.325	20.407	0.116	1.488	0.249
2019-12-17	20.81	7.205	142.767	7.512	16.629	0.103	1.617	0.23
2019-12-17	22.1	7.328	142.99	7.893	14.982	0.099	1.536	0.213
2019-12-17	23.11	7.517	143.34	8.735	14.479	0.1	1.527	0.173
2019-12-17	22.48	7.33	143.413	7.343	15.231	0.099	1.528	0.19
2019-12-18	21.82	7.198	143.125	7.243	13.982	0.097	1.564	0.205
2019-12-18	21.21	7.236	142.914	7.292	13.759	0.096	1.554	0.287
2019-12-18	20.89	7.195	143.912	6.906	13.039	0.092	1.577	0.206
2019-12-18	21.67	7.285	144.059	7.385	11.988	0.089	1.573	0.162
2019-12-18	22.12	7.389	144.178	7.431	12.163	0.09	1.507	0.132
2019-12-18	21.82	7.264	144.04	6.795	12.555	0.089	1.524	0.162
2019-12-19	21.52	7.19	144.009	6.734	11.455	0.085	1.493	0.13
2019-12-19	21.27	7.184	145.041	6.728	11.888	0.085	1.515	0.174
2019-12-19	21.08	7.156	145.596	6.467	11.147	0.084	1.562	0.197
2019-12-19	21.93	7.267	145.032	7.136	10.755	0.085	1.565	0.152
2019-12-19	21.87	7.326	144.86	7.16	10.89	0.083	1.557	0.128
2019-12-19	21.35	7.214	144.896	6.643	10.471	0.082	1.629	0.142
2019-12-20	20.94	7.172	144.41	6.887	10.548	0.082	1.547	0.163
2019-12-20	20.58	7.197	143.795	6.718	10.765	0.085	1.612	0.15
2019-12-20	20.22	7.171	142.907	6.555	11.052	0.088	1.663	0.192
2019-12-20	21.13	7.279	141.767	7.168	9.763	0.085	1.622	0.119
2019-12-20	21.87	7.352	141.215	7.381	9.739	0.086	1.582	0.119
2019-12-20	21.19	7.239	137.328	6.724	12.083	0.091	1.597	0.155
2019-12-21	20.64	7.168	136.149	6.687	11.317	0.086	1.648	0.158
2019-12-21	20.32	7.166	136.102	6.789	11.744	0.087	1.621	0.144
2019-12-21	20.17	7.121	135.923	6.482	13.249	0.093	1.646	0.201
2019-12-21	21.47	7.181	135.356	6.971	11.618	0.089	1.625	0.109
2019-12-21	22.05	7.375	136.115	6.982	11.907	0.089	1.558	0.144
2019-12-21	21.83	7.122	136.937	6.365	11.749	0.088	1.518	0.168
2019-12-22	21.49	7.058	136.584	6.338	10.093	0.084	1.571	0.103
2019-12-22	21.21	7.014	137.385	6.42	9.559	0.081	1.583	0.118
2019-12-22	20.95	7.039	137.982	6.165	10.822	0.086	1.623	0.377
2019-12-22	22.13	7.081	137.85	6.672	36.566	0.146	1.259	0.483
2019-12-22	23.67	7.19	139.073	6.878	25.302	0.126	1.361	0.354
2019-12-22	22.92	7.075	139.23	6.266	15.542	0.098	1.442	0.26
2019-12-23	22.02	6.979	139.297	6.305	10.896	0.088	1.622	0.175
2019-12-23	21.49	6.964	140.024	6.506	10.407	0.089	1.726	0.147
2019-12-23	21.22	6.964	140.949	6.331	11.256	0.093	1.683	0.191
2019-12-23	21.95	7	141.29	6.753	9.188	0.091	1.711	0.157
2019-12-23	22.28	7.083	141.487	7.072	9.137	0.092	1.624	0.155
2019-12-23	22.03	7.03	141.983	6.252	10.2	0.095	1.656	0.176
2019-12-24	21.62	6.911	141.827	6.301	9.374	0.092	1.693	0.259
2019-12-24	21.39	6.93	143.114	6.539	10.609	0.094	1.608	0.085
2019-12-24	21.21	6.881	143.352	6.286	11.221	0.097	1.639	0.246
2019-12-24	22.98	7.321	143.488	9.811	9.176	0.094	1.62	0.172
2019-12-24	24.14	7.474	144.487	11.56	11.782	0.1	1.537	0.201
2019-12-24	23.12	7.349	144.617	9.412	11.635	0.098	1.57	0.183
2019-12-25	22.31	7.306	143.941	9.801	13.739	0.101	1.496	0.194
2019-12-25	21.89	7.292	144.094	10.681	14.121	0.104	1.519	0.226
2019-12-25	21.28	7.272	143.721	10.087	14.9	0.106	1.554	0.244
2019-12-25	23.12	7.413	143.439	8.62	11.526	0.099	1.512	0.176
2019-12-25	23.98	7.491	143.567	8.894	31.504	0.141	1.205	0.459
2019-12-25	23.36	7.371	142.72	7.837	30.221	0.134	1.24	0.447
2019-12-26	22.81	7.309	141.762	7.516	24.678	0.123	1.39	0.33
2019-12-26	22.52	7.303	141.333	7.769	23.762	0.12	1.393	0.343
2019-12-26	22.25	7.315	141.524	7.786	21.84	0.117	1.505	0.348
2019-12-26	23.7	7.395	141.42	8.539	16.806	0.105	1.507	0.052
2019-12-26	24.95	7.513	141.556	8.394	13.576	0.1	1.553	0.178
2019-12-26	23.84	7.356	141.105	7.788	11.687	0.094	1.59	0.144
2019-12-27	22.81	7.315	140.453	7.853	10.915	0.094	1.636	0.108
2019-12-27	21.92	7.257	141.08	7.638	10.193	0.095	1.668	0.107
2019-12-27	21.34	7.254	141.124	8.141	9.635	0.092	1.634	0.078
2019-12-27	21.56	7.349	141.132	8.909	8.748	0.092	1.582	0.081
2019-12-27	22.32	7.518	142.953	8.976	9.384	0.095	1.586	0.087
2019-12-27	21.2	7.456	142.901	8.299	8.762	0.092	1.555	0.049
2019-12-28	19.98	7.212	142.491	8.269	7.663	0.086	1.539	0.042
2019-12-28	18.99	7.249	141.914	7.214	7.785	0.088	1.515	0.062
2019-12-28	20.2	7.356	141.335	8.868	6.846	0.084	1.473	0.011
2019-12-28	22.19	7.568	142.051	9.414	7.737	0.089	1.49	0.125
2019-12-28	21.27	7.326	141.842	8.602	7.76	0.086	1.476	0.116
2019-12-29	20.32	7.359	141.546	8.028	7.573	0.084	1.478	0.153
2019-12-29	19.57	7.327	141.941	8.122	7.403	0.082	1.52	0.164
2019-12-29	19.34	7.222	142.261	8.41	6.775	0.082	1.468	0.083
2019-12-29	19.87	7.261	142.622	8.934	5.908	0.079	1.479	0.179
2019-12-29	20.18	7.341	142.437	9.127	6.743	0.081	1.503	0.166
2019-12-29	20.01	7.328	143.382	8.798	7.629	0.082	1.456	0.174
2019-12-30	19.9	7.244	144.177	8.405	7.624	0.083	1.51	0.146
2019-12-30	19.85	7.267	144.905	8.505	7.897	0.083	1.491	0.075
2019-12-30	19.79	7.253	146.339	8.536	7.962	0.086	1.504	0.013
2019-12-30	20.1	7.246	147.074	8.367	7.429	0.083	1.508	0.164
2019-12-30	20.7	7.344	147.915	8.954	7.801	0.09	1.565	0.157
2019-12-30	20.67	7.433	150.389	8.182	7.902	0.095	1.604	0.127
2019-12-31	20.44	7.215	150.288	8.157	7.443	0.096	1.619	0.148
2019-12-31	20.12	7.23	151.146	8.225	7.911	0.101	1.559	0.178
2019-12-31	19.81	7.202	151.352	8.337	8.169	0.105	1.541	0.202
2019-12-31	19.52	7.205	152.163	8.431	8.085	0.114	1.59	0.138
2019-12-31	19.36	7.479	154.569	8.571	8.968	0.133	1.594	0.077
2019-12-31	18.79	7.23	156.874	6.498	8.766	0.139	1.653	0.028
2020-01-01	18.19	7.143	159.96	8.771	8.087	0.147	1.766	0.048
2020-01-01	17.9	7.166	160.671	7.443	7.867	0.148	1.718	0.034
2020-01-01	20.33	7.266	164.705	8.802	7.987	0.171	1.899	0.014
2020-01-01	19.55	7.38	165.599	8.016	8.737	0.176	1.941	0.017
2020-01-02	18.6	7.13	166.464	7.027	8.035	0.174	1.937	0.032
2020-01-02	19.53	7.145	167.567	7.853	6.406	0.166	1.904	0.04
2020-01-02	21.32	7.261	167.196	8.532	7.622	0.166	1.965	0.024
2020-01-02	20.28	7.263	164.389	9.008	7.99	0.159	1.87	0.031
2020-01-03	18.89	7.22	118.093	9.062	7.777	0.095	1.248	0.035
2020-01-03	18.58	7.035	110.268	9.197	8.378	0.086	1.187	0.034
2020-01-03	21.72	7.374	125.386	12.556	8.868	0.102	1.262	0.019
2020-01-04	19.99	7.259	111.562	8.728	7.592	0.081	1.173	0.019
2020-01-04	19.55	7.303	118.871	8.536	8.158	0.087	1.188	0.048
2020-01-04	19.14	7.257	104.815	8.413	9.1	0.073	1.041	0.025
2020-01-04	19.76	7.263	99.419	8.461	8.065	0.066	0.978	0.02
2020-01-04	20.82	7.321	110.862	9.043	8.085	0.076	1.052	0.027
2020-01-04	21.6	7.429	145.243	10.658	7.393	0.101	1.327	0.037
2020-01-05	21.31	7.374	152.838	10.63	7.761	0.106	1.521	0.032
2020-01-05	20.41	7.31	161.5	8.397	8.655	0.115	1.583	0.02
2020-01-06	20.82	7.426	162.642	8.749	7.53	0.108	1.582	0.025
2020-01-06	21.44	7.472	166.635	9.134	6.092	0.103	1.592	0.021
2020-01-06	23.2	7.597	163.075	9.38	6.91	0.106	1.529	0.017
2020-01-06	22.42	7.382	162.693	8.904	7.189	0.102	1.549	0.029
2020-01-07	21.67	7.317	164.463	8.616	7.293	0.104	1.556	0.044
2020-01-07	21.08	7.339	158.638	8.74	8.033	0.104	1.556	0.044
2020-01-07	20.86	7.321	147.803	8.797	9.067	0.128	1.425	0.057
2020-01-07	22.87	7.586	144.839	9.385	8.588	0.097	1.248	0.079
2020-01-07	22.3	7.462	147.001	8.834	7.958	0.092	1.258	0.028
2020-01-08	21.54	7.451	147.298	8.58	7.812	0.091	1.309	0.016
2020-01-08	20.83	7.43	149.128	8.674	8.438	0.093	1.219	0.012
2020-01-08	19.61	7.439	145.103	8.627	8.544	0.091	1.165	0.044
2020-01-08	21.53	7.425	146.77	9.216	6.866	0.098	1.235	0.812
2020-01-08	22.79	7.595	140.782	9.44	7.878	0.091	1.196	0.015
2020-01-08	21.52	7.431	153.336	8.768	7.04	0.091	1.235	0.098
[truncated: 2,210 more rows]

## Sheet: daily
DATE	WT	pH	EC	DO	TUR	TP	TN	NH4+-N
2019-01-01	16.035	6.4295	153.713	9.32067	65.045	0.2205	2.11	0.719167
2019-01-02	16.7617	6.336	119.85	8.90167	68.8277	0.126333	1.72417	0.301833
2019-01-03	17.6	6.202	77.8485	8.78175	69.732	0.08525	1.20525	0.0635
2019-01-04	18.836	6.19	62.6354	8.445	68.509	0.0742	1.076	0.1288
2019-01-05	19.95	6.419	56.9885	7.6825	68.628	0.071	1.0235	0.0785
2019-01-06	19.41	6.2995	55.265	7.6145	65.3822	0.065	1.08425	0.08075
2019-01-07	19.5417	6.4395	66.2188	8.30617	55.3793	0.0873333	1.2935	0.108
2019-01-08	19.674	6.3714	56.3198	8.24	55.5958	0.0634	1.2218	0.0768
2019-01-09	19.8933	6.45367	81.4163	8.02883	55.3525	0.111333	1.608	0.0971667
2019-01-10	20.3983	6.54083	113.718	8.29683	57.44	0.141	2.0585	0.0893333
2019-01-11	22.51	6.68	175.033	8.6025	67.166	0.151	2.26	0.0935
2019-01-12	21.13	7.01117	158.381	7.847	73.7462	0.151333	2.15783	0.107167
2019-01-13	20.282	7.7768	142.013	7.739	80.3574	0.1482	2.3126	0.0934
2019-01-14	20.2383	7.78567	143.099	8.08167	80.1903	0.157833	2.42233	0.229167
2019-01-15	20.3633	7.786	143.003	7.83383	80.305	0.148167	2.27617	0.1035
2019-01-16	19.162	7.613	118.581	7.6138	71.3298	0.0886	1.7828	0.0588
2019-01-17	18.988	6.7642	112.085	5.9964	23.9868	0.072	1.4392	0.0484
2019-01-18	18.665	6.38325	82.4278	6.322	7.222	0.0755	1.30675	0.056
2019-01-19	20.226	7.1484	111.18	6.2336	15.8574	0.0862	1.2148	0.0756
2019-01-20	20.278	7.2544	119.098	6.9978	15.809	0.1092	1.6092	0.08
2019-01-21	18.99	7.361	132.346	7.18475	15.4133	0.264	1.79625	0.08125
2019-01-22	19.204	7.304	133.88	6.932	15.1292	0.2826	1.6558	0.0686
2019-01-23	18.4133	7.31233	137.902	7.48117	15.1363	0.098	1.64417	0.0655
2019-01-24	17.716	7.3818	143.185	8.5118	15.1624	0.1076	1.8	0.0728
2019-01-25	18.2414	7.38286	142.912	8.22471	14.8047	0.098	1.64214	0.0702857
2019-01-26	18.4283	7.82417	140.763	8.4185	14.7507	0.0946667	1.67267	0.0611667
2019-01-27	17.182	7.868	139.206	8.449	14.9712	0.0986	1.6814	0.0608
2019-01-28	18.99	6.977	109.034	9.4225	10.4865	0.0885	1.4835	0.072
2019-01-29	19.144	6.9142	108.797	7.9196	11.053	0.084	1.3284	0.0844
2019-01-30	19.96	6.9152	108.408	8.0638	11.635	0.0796	1.2482	0.0938
2019-01-31	20.644	6.8188	108.635	8.0836	11.6544	0.0744	1.1896	0.0964
2019-02-01	19.67	6.91525	107.902	8.7745	10.6338	0.0765	1.3565	0.2885
2019-02-02	18.832	6.8122	108.037	7.8182	9.8298	0.0576	1.2868	0.0646
2019-02-03	20.9625	6.91825	108.16	10.236	9.71475	0.051	1.29475	0.06525
2019-02-04	20.8383	7.014	110.3	10.4243	9.7265	0.0583333	1.42933	0.0693333
2019-02-05	20	7.06317	112.043	11.7613	9.257	0.0595	1.4705	0.0555
2019-02-06	20.622	6.9568	110.651	10.8808	9.4222	0.056	1.352	0.0614
2019-02-07	21.6067	7.04967	110.129	9.836	9.689	0.0551667	1.17167	0.067
2019-02-08	21.1467	7.01367	109.633	8.37683	10.5305	0.0575	1.0785	0.0798333
2019-02-09	19.908	6.9792	108.62	7.7564	9.9528	0.0488	1.1354	0.0672
2019-02-10	18.946	6.9542	110.204	11.8766	9.7506	0.0478	1.1974	0.0772
2019-02-11	18.94	7.189	110.915	12.2994	8.6776	0.0494	1.3858	0.1284
2019-02-12	19.238	7.786	110.23	6.928	3.6402	0.0668	1.4124	0.055
2019-02-13	19.9767	7.562	109.125	7.24033	3.83933	0.065	1.312	0.0443333
2019-02-18	18.95	7.371	199.191	13.011	10.051	0.071	1.604	0.065
2019-02-19	19.4267	7.694	188.542	12.5258	14.6298	0.088	1.72867	0.102167
2019-02-20	20.268	7.6908	179.41	13.4038	13.6478	0.0964	2.0572	0.11
2019-02-21	20.0283	7.19983	177.904	12.3865	12.7045	0.1135	2.40433	0.0955
2019-02-22	19.9517	6.71383	192.456	9.09683	11.4735	0.123333	2.51683	0.115667
2019-02-23	19.0367	7.53617	188.568	8.88517	10.8558	0.116833	2.401	0.100833
2019-02-24	17.4817	7.85133	176.501	8.96317	18.2068	0.145167	2.40467	0.1805
2019-02-25	17.5917	7.89917	193.168	9.39533	20.4243	0.2815	3.4245	0.4355
2019-02-26	18.6343	7.85414	203.883	8.36771	15.2684	0.268714	3.75357	0.356857
2019-02-27	19.7133	7.5055	152.37	8.9255	9.375	0.1975	2.59183	0.100667
2019-02-28	19.66	7.25775	114.797	8.80925	9.615	0.1545	1.758	0.0675
2019-03-01	19.55	7.02817	153.905	8.87633	14.0778	0.0936667	2.2665	0.0983333
2019-03-02	20.64	7.28367	189.39	8.75817	12.6447	0.0985	2.44783	0.0923333
2019-03-03	21.4783	7.38683	203.338	8.7015	18.3923	0.1095	2.29333	0.149167
2019-03-04	21.5867	7.44333	178.966	9.39617	20.9235	0.1445	2.19333	0.170833
2019-03-05	19.9417	7.44083	192.908	9.1765	19.9023	0.1995	2.64567	0.193667
2019-03-06	18.6617	7.3915	192.999	9.75817	61.0387	0.377167	3.24817	1.21867
2019-03-07	17.9967	7.4335	218.148	9.90817	38.8258	0.395167	4.234	1.02533
2019-03-08	16.24	7.4184	221.364	10.334	31.6242	0.365	4.3198	0.6622
2019-03-09	16.0333	7.36133	196.824	10.274	56.3503	0.440333	4.08133	0.600333
2019-03-10	17.504	7.2764	165.876	10.118	64.9068	0.4176	3.4714	0.6062
2019-03-11	18.8633	7.25667	170.441	9.88367	34.6212	0.249667	3.468	0.275333
2019-03-12	19.654	7.0868	178.001	9.805	27.7138	0.1888	3.2768	0.184
2019-03-13	20.78	7.015	186.809	10.3307	27.6545	0.1665	2.74	0.164167
2019-03-14	20.89	7.03317	189.527	10.1498	24.8635	0.147667	2.92733	0.142167
2019-03-15	19.8783	7.02967	186.948	10.2273	38.3147	0.198833	2.89467	0.2865
2019-03-16	19.4367	7.05317	194.449	10.492	28.821	0.292833	3.09383	0.2515
2019-03-17	19.935	7.08167	196.149	10.3887	30.0488	0.225667	2.99333	0.210667
2019-03-18	21.065	7.09233	192.661	10.3403	29.1217	0.1745	2.838	0.175667
2019-03-19	22.795	7.04417	194.174	10.1352	22.6483	0.144667	2.74367	0.123667
2019-03-20	23.5583	7.05267	195.47	10.0177	20.8442	0.136833	2.67033	0.0948333
2019-03-21	24.3433	7.03233	193.018	9.32783	19.3068	0.126333	2.507	0.0926667
2019-03-22	23.2871	7.06157	188.168	9.50229	18.6079	0.118571	2.48214	0.0868571
2019-03-23	21.3383	7.1	188.722	9.82417	19.7593	0.113833	2.443	0.0891667
2019-03-24	18.3	7.114	184.447	10.6923	22.8217	0.125167	2.41567	0.1275
2019-03-25	18.0133	7.02633	188.304	10.0877	55.7758	0.2475	2.59517	0.626167
2019-03-26	19.638	6.911	190.627	8.811	46.989	0.4036	3.152	0.4646
2019-03-27	22.92	7.0855	188.591	8.777	39.3595	0.25	3.259	0.271
2019-03-28	22.91	7.07583	186.088	8.42933	41.672	0.2055	2.91117	0.285333
2019-03-29	23.705	7.11583	180.385	8.2865	31.8133	0.155167	2.613	0.225833
2019-03-30	23.7567	7.11333	182.814	8.3105	44.8983	0.219333	2.50983	0.3085
2019-03-31	22.8033	7.073	180.104	8.41417	33.5417	0.2575	2.57083	0.250667
2019-04-01	20.8683	7.09367	182.224	8.691	30.6623	0.214333	2.53017	0.228833
2019-04-02	19.99	7.10617	149.604	8.59383	20.5955	0.1405	2.10633	0.133
2019-04-03	20.525	7.0695	146.626	8.46033	18.1002	0.106333	1.98867	0.123833
2019-04-04	21.35	7.433	187.737	8.7695	16.6807	0.115833	2.32967	0.141667
2019-04-05	23.305	7.86767	212.627	8.30267	11.459	0.1165	2.29567	0.105333
2019-04-06	25.1983	8.13017	214.21	7.902	12.0143	0.115333	2.26717	0.1015
2019-04-07	25.5183	8.4175	214.514	7.058	22.3517	0.109667	2.16833	0.127667
2019-04-08	25.955	7.85433	218.821	7.45233	20.0005	0.1315	2.6565	0.168333
2019-04-09	26.58	7.5668	197.706	7.0698	15.912	0.1784	2.6144	0.2246
2019-04-10	26.6167	7.76567	173.652	6.55517	9.99283	0.145	2.2655	0.156167
2019-04-11	25.26	7.5206	190.006	6.1502	12.0178	0.164	2.446	0.2232
2019-04-12	23.115	7.36233	184.957	7.17183	15.2335	0.209667	2.67017	0.3555
2019-04-13	21.422	7.2824	195.535	7.9086	20.2604	0.3144	2.8762	0.9264
2019-04-14	21.395	7.31317	185.898	8.27733	38.3498	0.3775	3.06367	1.02183
2019-04-15	22.2133	7.26833	180.24	7.892	39.6853	0.339167	2.96717	0.7635
2019-04-16	21.8633	7.19767	171.68	7.897	68.7295	0.2885	2.509	0.799667
2019-04-17	22.722	7.2014	171.118	7.9004	27.9514	0.221	2.6672	0.335
2019-04-18	23.89	7.19371	169.963	8.31629	47.4903	0.233714	2.65943	0.333143
2019-04-19	23.29	7.18529	163.918	9.96143	43.1069	0.309429	2.80914	0.784857
2019-04-20	23.0771	7.14343	166.778	10.6044	43.8694	0.425286	3.26214	0.932857
2019-04-21	24.1629	7.10429	152.67	9.662	27.1873	0.282429	2.946	0.282143
2019-04-22	26.1317	7.08083	155.772	8.64733	21.3213	0.245667	2.75317	0.203167
2019-04-23	27.9775	7.06125	157.368	8.0635	40.3657	0.23925	2.36875	0.30325
2019-04-24	28.9933	7.0865	160.516	8.26467	23.1343	0.223667	2.41733	0.175
2019-04-25	29.704	7.1732	162.633	7.5362	14.4028	0.2644	2.231	0.1242
2019-04-26	29.21	7.09917	159.987	7.1765	20.8015	0.201	2.14667	0.153833
2019-04-27	26.5733	7.05467	146.752	8.069	28.041	0.193333	2.03667	0.203
2019-04-28	26.5533	7.14117	159.338	8.196	25.2248	0.205667	2.15717	0.1975
2019-04-29	27.8333	7.3255	161.165	8.111	25.9377	0.199167	2.2435	0.225667
2019-04-30	28.2233	7.2905	155.606	7.935	28.1382	0.179667	2.00917	0.210667
2019-05-01	25.815	7.018	146.513	8.6545	53.5292	0.392	2.67	0.78725
2019-05-02	23.0933	7.03983	135.803	10.4208	29.2943	0.355167	2.81867	0.338
2019-05-03	23.2417	7.10683	132.1	9.60217	20.9323	0.264667	2.55967	0.198667
2019-05-04	23.6633	7.16983	136.144	7.66783	17.3297	0.223667	2.37217	0.141
2019-05-05	24.2967	7.1755	141.867	7.48967	14.7558	0.186167	2.30383	0.112
2019-05-06	22.4367	7.156	134.037	8.1495	17.8202	0.2175	2.28683	0.136667
2019-05-07	21.246	7.1678	132.748	8.4674	22.4652	0.309	2.401	0.2308
2019-05-08	20.685	7.14533	127.521	9.4475	16.2148	0.219333	2.2705	0.233167
2019-05-09	21.6983	7.1605	127.157	8.2615	19.3105	0.185833	2.03867	0.2245
2019-05-10	24.025	7.2835	143.764	7.4405	17.13	0.255333	2.10967	0.3635
2019-05-11	25.7817	7.22967	131.569	6.951	17.6013	0.202833	1.86783	0.181833
2019-05-12	26.8067	7.21467	129.363	6.40083	24.1237	0.178167	1.65517	0.183667
2019-05-13	26.055	6.8475	102.37	6.416	12.4748	0.110333	1.2615	0.140667
2019-05-14	27.3286	6.68586	117.143	5.80786	11.1414	0.110571	1.02343	0.134857
2019-05-15	26.8671	6.58371	142.495	5.10829	8.91557	0.0965714	0.958429	0.125286
2019-05-16	26.78	6.68633	148.427	4.78483	14.9645	0.100333	1.1915	0.1735
2019-05-17	27.095	7.274	130.799	6.42	51.6865	0.187	1.6915	0.4235
2019-05-18	25.604	7.0886	108.621	7.4814	95.9632	0.3596	2.0712	0.7998
2019-05-19	27.386	7.1886	112.957	6.6976	34.3836	0.2028	2.0506	0.301
2019-05-20	28.1833	7.23617	121.896	6.49683	35.9285	0.190667	1.9115	0.288667
2019-05-21	24.625	7.206	123.032	8.064	59.112	0.404333	2.275	0.568667
2019-05-22	23.9617	7.19733	122.01	8.56	42.8742	0.236167	2.26467	0.381167
2019-05-23	24.04	7.2115	126.068	9.01967	30.7523	0.189333	2.08733	0.280167
2019-05-24	24.7383	7.25783	128.453	8.66317	35.3977	0.186	1.99833	0.293833
2019-05-25	25.738	7.282	130.835	8.3088	37.6112	0.164	1.4718	0.282
2019-05-26	25.1867	7.186	127.099	8.38933	51.0383	0.162333	1.77533	0.293
2019-05-27	25.6	7.1585	109.566	8.02967	79.3078	0.298833	1.977	0.586167
2019-05-28	25.4617	7.0925	95.3628	8.117	88.6247	0.284167	1.73383	0.633667
2019-05-29	24.0183	7.17783	112.001	9.00633	30.6433	0.229667	2.003	0.327
2019-05-30	24.7267	7.222	115.094	8.8715	42.6143	0.186833	1.9685	0.303833
2019-05-31	27.045	7.29667	117.084	7.78467	35.63	0.158833	1.80217	0.259333
2019-06-01	27.0883	7.22817	113.493	7.48683	34.2582	0.150167	1.66883	0.235167
2019-06-02	25.8433	7.188	108.37	7.51817	37.6492	0.18	1.69133	0.331833
2019-06-03	25.526	7.1118	85.8072	7.9006	65.0552	0.1906	1.2634	0.4612
2019-06-04	26.0667	7.07383	82.9123	7.84983	69.1262	0.201167	1.20417	0.508
2019-06-05	28.0583	7.11833	88.6242	7.20383	28.1467	0.1415	1.29833	0.278167
2019-06-06	28.615	7.1985	95.5023	6.468	30.1998	0.1455	1.26533	0.342333
2019-06-07	28.105	7.22267	100.015	7.372	26.1212	0.1385	1.27267	0.331
2019-06-08	29.13	7.258	104.035	7.09133	22.5462	0.1345	1.31217	0.299333
2019-06-09	30.0717	7.25267	108.458	7.06933	22.624	0.130167	1.361	0.284833
2019-06-10	29.1533	7.24217	110.979	7.7125	23.224	0.132	1.40967	0.275333
2019-06-11	27.65	7.16933	109.987	8.52917	30.6048	0.161833	1.45033	0.376833
2019-06-12	25.63	7.0488	112.66	9.266	41.7194	0.3122	1.7658	0.6334
2019-06-13	24.53	6.99	102.087	9.13367	33.029	0.174667	1.51933	0.464333
2019-06-14	25.19	7.04583	102.495	5.27183	53.1	0.277	1.71567	0.630833
2019-06-15	27.2467	7.0915	102.755	6.158	27.6503	0.165333	1.78217	0.333333
2019-06-16	27.7267	7.16983	106.369	9.18533	25.3437	0.141	1.6685	0.270333
2019-06-17	27.9767	7.14917	112.193	10.3715	25.761	0.128833	1.637	0.255667
2019-06-18	27.025	7.08033	85.2098	11.1775	30.7212	0.1195	1.72067	0.266833
2019-06-19	27.4517	7.03583	82.4967	10.5092	27.6967	0.128833	1.89333	0.258833
2019-06-20	28.7733	7.0615	81.3522	8.47783	28.6785	0.114	1.841	0.238667
2019-06-21	29.8433	7.15567	84.6977	8.11717	25.4808	0.0953333	1.618	0.219833
2019-06-22	29.3686	7.10671	79.184	8.13771	29.025	0.0928571	1.49929	0.277
2019-06-23	27.0967	6.99867	76.9667	9.41017	47.2522	0.101333	1.37017	0.348333
2019-06-24	24.6767	6.95133	79.2253	12.5453	61.534	0.165	1.32933	0.523667
2019-06-25	26.6383	7.01517	64.4302	10.0548	33.7693	0.0813333	1.14717	0.255833
2019-06-26	27.0083	7.00767	66.3717	9.84383	14.5805	0.0621667	1.21567	0.1945
2019-06-27	27.95	7.01167	67.4982	8.74233	15.2708	0.0576667	1.286	0.1845
2019-06-28	28.6767	6.9885	79.589	8.5185	21.3595	0.094	1.758	0.221
2019-06-29	28.868	6.974	78.3646	8.196	35.525	0.1138	1.553	0.3436
2019-06-30	29.3283	6.98583	78.5067	8.59383	27.9057	0.104833	1.62517	0.282833
2019-07-01	30.38	6.9785	83.6648	8.38467	21.7837	0.0915	1.48533	0.249833
2019-07-02	29.9933	7.00917	89.3732	8.124	25.023	0.109167	1.673	0.2745
2019-07-03	28.3733	6.93367	69.8467	7.85217	17.9427	0.0706667	1.28	0.2315
2019-07-04	27.9167	6.909	71.0422	8.182	35.4557	0.130167	1.191	0.3525
2019-07-05	28.495	6.87433	87.1175	8.373	40.0465	0.172833	1.77783	0.284667
2019-07-06	27.3983	6.82267	69.5883	8.71583	34.606	0.0833333	1.20433	0.175667
2019-07-07	27.2683	6.79033	68.124	8.50183	30.8323	0.0715	1.12417	0.147833
2019-07-08	26.9617	6.7835	66.5738	8.60717	32.2012	0.0703333	1.2055	0.154333
2019-07-09	26.79	6.7555	57.7398	8.97917	30.0072	0.0676667	1.14933	0.146667
2019-07-10	26.63	6.75017	58.0498	9.67517	32.1633	0.0678333	1.145	0.149667
2019-07-11	26.4283	6.73	60.2045	10.0435	34.1825	0.0795	1.21717	0.171333
2019-07-12	27.3333	6.77783	63.2547	9.65733	37.6995	0.103667	1.28583	0.2015
2019-07-13	27.8017	6.93783	63.7545	10.3508	32.3777	0.0733333	1.1795	0.158333
2019-07-14	27.55	7.06833	66.9232	8.598	30.328	0.0658333	1.1415	0.207833
2019-07-15	27.9633	7.06817	65.3737	8.41067	27.2967	0.174	1.19483	0.148667
2019-07-16	28.365	7.06617	64.3097	9.38517	25.1925	0.057	1.21333	0.136
2019-07-17	28.38	7.07833	63.7017	8.79367	24.0218	0.053	1.21267	0.128667
2019-07-18	28.125	7.0645	63.2272	8.76983	23.5517	0.0513333	1.26617	0.1255
2019-07-19	28.315	7.01467	63.4563	9.08133	23.4552	0.0461667	1.24283	0.126667
2019-07-20	27.888	6.8832	72.2586	8.9548	45.7862	0.1386	1.4194	0.3338
2019-07-21	27.8533	7.02683	91.0847	8.5185	45.493	0.177333	1.717	0.315833
2019-07-22	26.7933	6.98017	79.2975	8.81833	42.3	0.114667	1.75283	0.2335
2019-07-23	27.4286	7.03971	77.394	8.98571	24.962	0.0737143	1.556	0.130857
2019-07-24	29.1533	7.06533	89.097	8.8275	23.895	0.0891667	2.04933	0.0946667
2019-07-25	30.2683	7.08467	87.4852	8.783	21.8015	0.081	2.04517	0.0881667
2019-07-26	30.4917	7.0855	89.7372	8.73283	22.8648	0.0966667	2.0345	0.0845
2019-07-27	30.1	7.12283	98.9732	8.9455	27.1275	0.162333	2.1715	0.145667
2019-07-28	28.95	7.023	85.6463	9.58867	62.9663	0.103333	1.946	0.140333
2019-07-29	29.66	7.059	85.081	10.2645	53.4138	0.0783333	1.71133	0.105167
2019-07-30	31.175	7.093	87.235	9.251	34.6085	0.0766667	1.7865	0.0831667
2019-07-31	31.018	7.0336	84.5788	9.4598	28.5236	0.0758	1.7802	0.0836
2019-08-01	30.13	6.998	82.1912	9.7272	23.8844	0.0646	1.7098	0.0768
2019-08-02	29.3983	6.93883	82.8668	9.654	23.7192	0.062	1.7315	0.0723333
2019-08-03	29.0267	6.874	90.3557	9.90633	58.2503	0.103667	1.8565	0.169833
2019-08-04	30.0667	6.9065	93.9422	9.79367	31.6233	0.0885	1.47917	0.184667
2019-08-05	31.0667	6.9565	91.1923	9.41583	25.1005	0.0786667	1.28883	0.110833
2019-08-06	31.262	7.0142	84.729	8.9722	23.6392	0.0732	1.4974	0.1178
2019-08-07	29.6733	6.95883	80.6293	8.543	10.8448	0.0525	1.10433	0.0886667
2019-08-08	29.68	6.8668	78.44	8.6158	11.8914	0.0428	0.812	0.0786
2019-08-09	31.0517	7.03583	91.479	8.3145	16.676	0.0493333	1.114	0.107833
2019-08-10	33.6367	7.53417	110.36	8.321	16.4198	0.0826667	1.3175	0.144
2019-08-11	33.5833	7.48417	108.076	7.78217	16.8277	0.0873333	1.2035	0.1555
2019-08-12	33.1167	7.53033	110.365	7.4155	18.6383	0.0818333	1.135	0.1545
2019-08-13	33.025	7.28383	117.057	7.44183	21.6132	0.0903333	1.2245	0.177
2019-08-14	32.695	7.25117	113.087	7.38717	20.0927	0.0808333	1.22083	0.179167
2019-08-15	32.12	7.134	105.89	8.3585	26.9107	0.0835	1.36283	0.171
2019-08-16	31.84	7.05667	110.476	8.64417	23.3217	0.107	1.74933	0.246
2019-08-17	31.848	7.067	106.866	8.8874	18.498	0.1242	1.4798	0.3072
2019-08-18	29.405	6.99125	122.801	9.18	61.4445	0.34125	2.1565	1.01875
2019-08-19	28.5517	6.936	102.308	9.15667	89.6573	0.368	1.73167	1.087
2019-08-20	27.96	7.01183	73.4267	10.315	25.7922	0.0773333	1.0735	0.257333
2019-08-21	28.665	6.9705	69.6168	10.2455	34.0848	0.0671667	0.8715	0.309
2019-08-22	29.2629	6.95171	71.3171	9.79129	22.9536	0.0621429	0.974429	0.275143
2019-08-23	31.22	7.1005	85.1868	6.51	26.6232	0.0943333	1.5055	0.3045
2019-08-24	31.0633	7.10667	83.7658	6.3025	37.7118	0.102333	1.51167	0.2725
2019-08-25	30.9583	7.09117	63.5063	6.26567	21.786	0.0498333	0.733833	0.269667
2019-08-26	28.625	7.07767	93.9063	6.21983	64.4358	0.2075	1.43083	0.4755
2019-08-27	29.875	7.11167	89.517	7.73433	40.295	0.148833	1.50633	0.1815
2019-08-28	30.6	7.14683	83.9657	6.29483	42.957	0.114833	1.48583	0.158167
2019-08-29	30.6433	7.12433	81.7222	6.954	52.4283	0.115167	1.55367	0.182333
2019-08-30	29.9583	7.07683	81.7425	7.0045	68.086	0.114833	1.68433	0.292333
2019-08-31	29.2083	7.128	83.291	7.60583	47.1273	0.105167	1.64617	0.184
2019-09-01	29.0433	7.0805	78.941	6.82217	85.2643	0.1215	1.30383	0.430333
2019-09-02	29.618	7.0278	74.7384	6.5226	110.724	0.123	1.0866	0.5734
2019-09-03	29.57	7.087	70.8474	7.5256	69.9016	0.1464	0.9494	0.3502
2019-09-05	29.375	7.12967	79.3368	7.96133	46.4473	0.0986667	1.1495	0.401333
2019-09-06	28.94	7.153	82.485	8.019	66.035	0.139	1.29667	0.611333
2019-09-07	30.14	7.16483	93.5332	8.7055	58.3425	0.1935	1.45983	0.565667
2019-09-08	30.1117	7.15533	93.5018	8.80583	42.969	0.151333	1.56833	0.3645
2019-09-09	29.9533	7.11567	86.5592	8.30233	55.0552	0.15	1.42317	0.494167
2019-09-10	29.7417	7.20183	81.2875	8.24883	53.5062	0.132667	1.61017	0.404833
2019-09-11	29.5625	7.2305	80.7142	8.199	49.9597	0.1195	1.64325	0.43925
2019-09-14	30.1983	7.148	79.6923	7.80767	47.0858	0.1015	1.78267	0.225333
2019-09-15	29.7067	7.1215	79.9758	8.06367	34.6368	0.0865	1.848	0.123333
2019-09-16	29.5583	7.09333	79.9668	8.48467	34.7272	0.088	1.84717	0.128833
2019-09-17	29.5367	7.08883	80.4048	7.5895	34.6587	0.0825	1.86817	0.0971667
2019-09-18	29.1833	7.17133	75.9542	6.71167	28.6567	0.0768333	1.8505	0.100833
2019-09-19	28.21	7.149	74.551	7.25833	26.8383	0.072	1.89367	0.0931667
2019-09-20	27.6033	7.14983	74.5455	7.907	26.3118	0.0698333	1.949	0.0725
2019-09-21	26.7667	7.15233	75.3587	7.45283	23.4063	0.0655	2.03133	0.069
2019-09-22	26.9567	7.15217	77.2725	8.14767	20.8838	0.063	2.08667	0.0436667
2019-09-23	27.3183	7.1635	76.9802	7.67933	18.424	0.0596667	2.101	0.0295
2019-09-24	26.772	7.1684	76.9736	8.2334	18.0794	0.0598	2.1426	0.0316
2019-09-25	26.9257	7.27214	76.3536	7.85957	17.8094	0.0605714	2.09543	0.0238571
2019-09-26	26.5883	7.25783	76.5455	7.87283	22.7458	0.0636667	2.07417	0.052
2019-09-27	26.8967	7.25983	77.53	8.324	37.6833	0.0795	1.96517	0.110833
2019-09-28	27.7917	7.2675	80.9027	7.91283	17.3888	0.0615	2.087	0.0226667
2019-09-29	28.9767	7.53167	90.5828	8.00133	14.8825	0.0735	1.9635	0.023
2019-09-30	29.505	7.453	87.9065	8.001	17.247	0.0695	1.912	0.0275
2019-10-01	28.64	7.265	89.881	7.849	17.1	0.069	1.748	0.025
2019-10-02	28.83	7.201	91.46	7.932	15.734	0.067	1.75	0.015
2019-10-03	29.57	7.1075	90.4	8.036	14.7	0.067	1.8665	0.017
2019-10-04	30.305	7.491	91.512	7.53	15.188	0.068	1.709	0.0155
2019-10-05	31.23	7.507	91.319	7.927	13.952	0.068	1.733	0.011
2019-10-06	29.33	7.2335	92.1	7.624	13.344	0.0665	1.715	0.0215
2019-10-07	29.93	7.5625	97.5805	8.2015	12.3405	0.069	1.4955	0.0145
2019-10-08	29.2525	7.32325	106.938	7.531	13.6867	0.06675	1.3405	0.015
2019-10-09	28.4967	7.484	111.205	7.65967	12.2897	0.0656667	1.30967	0.0323333
2019-10-10	28.5267	7.556	111.011	7.868	11.594	0.0676667	1.296	0.014
2019-10-11	29.23	7.5255	104.413	7.403	12.2175	0.0675	1.3895	0.0125
2019-10-12	30.0033	7.68867	105.264	7.84233	12.0657	0.0676667	1.25033	0.0273333
2019-10-14	28.5275	7.4175	111.03	7.7975	11.9085	0.06575	1.463	0.0175
2019-10-15	25.86	7.304	110.835	8.209	12.157	0.072	1.553	0.011
2019-10-16	25.4267	7.526	115.22	8.01033	12.2293	0.079	1.42833	0.0153333
2019-10-17	26.47	7.8612	118.41	8.0258	14.1928	0.0844	1.6094	0.017
2019-10-18	27.3275	8.1235	116.812	8.23275	13.3673	0.098	1.622	0.06175
2019-10-19	27.01	7.92867	117.566	7.82183	12.9265	0.0971667	1.39767	0.0655
2019-10-20	26.2633	7.92367	116.407	8.10217	13.0153	0.0921667	1.36667	0.0635
2019-10-21	25.9	7.73883	116.784	7.96417	13.023	0.0931667	1.40333	0.0546667
2019-10-22	25.235	7.65067	118.233	8.03633	12.453	0.0931667	1.41083	0.0623333
2019-10-23	25.5833	7.59983	118.276	7.9065	12.0652	0.0915	1.42583	0.049
2019-10-24	26.1433	7.56317	122.778	7.9895	12.3918	0.0915	1.50433	0.0523333
2019-10-25	26.47	7.61783	127.772	8.38867	11.5037	0.088	1.47933	0.0528333
2019-10-26	25.93	7.5565	125.508	8.43017	12.1538	0.09	1.473	0.0588333
2019-10-27	25.5883	7.52867	122.834	8.44483	12.519	0.0953333	1.54183	0.0491667
2019-10-28	25.6517	7.48417	119.262	8.429	12.6588	0.0986667	1.661	0.0895
2019-10-29	25.14	7.479	116.441	8.3566	12.6674	0.1012	1.7442	0.0754
2019-10-30	24.0183	7.40217	115.521	7.97517	12.3985	0.0996667	1.67117	0.0665
2019-10-31	23.995	7.34233	116.756	8.07617	12.6923	0.126167	1.74133	0.077
2019-11-01	24.9283	7.40967	116.133	8.27567	12.6353	0.103	1.74633	0.0476667
2019-11-02	25.3967	7.5685	116.479	8.46667	12.4645	0.151833	1.76917	0.054
2019-11-03	25.685	7.582	117.382	8.53775	19.0203	0.12775	1.72575	0.054
2019-11-04	25.72	7.472	119.245	8.556	12.4632	0.0973333	1.60383	0.0513333
2019-11-05	24.448	7.3144	119.729	8.716	12.2918	0.0918	1.613	0.0548
2019-11-06	24.0283	7.36033	120.257	8.96833	12.413	0.0911667	1.6915	0.0623333
2019-11-07	24.07	7.328	120.638	8.9315	12.3503	0.0901667	1.68033	0.0553333
2019-11-08	24.388	7.3204	119.325	8.7828	12.4618	0.0892	1.6732	0.0598
2019-11-09	24.035	7.29583	117.347	9.2325	12.2753	0.0883333	1.64867	0.0585
2019-11-10	22.8783	7.34033	117.61	8.32333	11.362	0.087	1.649	0.0503333
2019-11-11	22.8333	7.30383	116.731	8.34867	11.0833	0.0866667	1.69617	0.0571667
2019-11-12	22.86	7.27	115.546	8.3646	11.1982	0.0876	1.7552	0.0752
2019-11-13	23.5617	7.26867	114.78	8.1145	11.979	0.087	1.746	0.0678333
2019-11-14	23.83	7.24267	115.847	7.94417	12.2502	0.0875	1.71417	0.083
2019-11-15	22.6767	7.15867	118.417	8.81583	10.1015	0.0891667	1.6545	0.0681667
2019-11-16	22.7283	7.2105	117.44	8.14783	9.87083	0.0856667	1.64067	0.0545
2019-11-17	23.3367	7.32783	118.305	8.406	9.32517	0.0806667	1.5905	0.0531667
2019-11-18	24.2867	7.4585	120.699	7.62217	10.0298	0.0805	1.53317	0.039
2019-11-19	23.1517	7.4075	120.956	7.6645	10.0415	0.0815	1.446	0.0421667
2019-11-20	21.0633	7.462	119.74	7.85533	9.56333	0.083	1.547	0.0341667
2019-11-21	21.7267	7.33167	121.223	7.7105	9.17517	0.0868333	1.61117	0.0491667
2019-11-22	22.4467	7.26617	123.879	7.14267	9.3255	0.0896667	1.63583	0.0621667
2019-11-23	23.6133	7.20833	124.104	7.12267	9.67117	0.0926667	1.679	0.0751667
2019-11-24	24.565	7.3185	123.912	7.508	9.96083	0.0935	1.6315	0.0708333
2019-11-25	24.4717	7.38017	124.517	7.38917	11.1332	0.0983333	1.57833	0.0735
2019-11-26	22.5133	7.348	124.791	7.4065	10.1307	0.096	1.5695	0.0573333
2019-11-27	22.39	7.31017	124.661	7.304	9.33883	0.0935	1.5775	0.047
2019-11-28	21.6733	7.27817	125.064	7.54017	9.22867	0.0901667	1.55883	0.0536667
2019-11-29	20.6583	7.32433	126.638	8.44333	9.438	0.0938333	1.54967	0.0751667
2019-11-30	20.7683	7.28233	127.966	8.1005	8.8935	0.0916667	1.59533	0.0855
2019-12-01	21.7317	7.2325	130.645	7.8135	8.24067	0.0883333	1.6185	0.0661667
2019-12-02	21.078	7.2704	134.246	7.7374	8.6154	0.092	1.6674	0.0606
2019-12-03	19.2817	7.24817	134.31	8.35183	7.16667	0.0875	1.59683	0.0536667
2019-12-04	17.89	7.36117	133.315	8.155	7.16917	0.0876667	1.46017	0.0691667
2019-12-05	17.5867	7.28283	132.461	7.8395	6.90067	0.0856667	1.50933	0.0906667
2019-12-06	16.6833	7.4	132.42	8.30567	7.89133	0.087	1.58333	0.0843333
2019-12-07	16.5583	7.406	133.378	7.74217	7.47883	0.0838333	1.5255	0.0843333
2019-12-08	16.1667	7.37133	131.502	8.439	7.80633	0.0916667	1.68383	0.0963333
2019-12-09	16.7883	7.30117	131.98	7.73383	8.40367	0.101833	1.84583	0.1315
2019-12-10	18.0317	7.27167	134.621	8.62067	9.32733	0.0996667	1.76067	0.156
2019-12-11	20	7.181	137.423	7.808	10.037	0.094	1.705	0.132
2019-12-12	18.3967	7.35	135.89	8.3595	20.8478	0.122333	1.703	0.2635
2019-12-13	18.505	7.3245	136.814	9.2485	43.484	0.1735	1.541	0.538
2019-12-14	18.9133	7.296	138.88	8.31217	19.7462	0.114833	1.50583	0.237333
2019-12-15	19.6967	7.268	140.998	8.22133	12.69	0.0971667	1.60517	0.178
2019-12-16	20.668	7.2842	141.933	7.9436	35.365	0.1458	1.4658	0.415
2019-12-17	21.8383	7.30967	142.741	7.98117	18.8743	0.110167	1.51333	0.245
2019-12-18	21.5883	7.26117	143.705	7.17533	12.9143	0.0921667	1.54983	0.192333
2019-12-19	21.5033	7.22283	144.906	6.81133	11.101	0.084	1.5535	0.153833
2019-12-20	20.9883	7.235	141.904	6.9055	10.6583	0.0861667	1.60383	0.149667
2019-12-21	21.08	7.18883	136.097	6.71267	11.9307	0.0886667	1.60267	0.154
2019-12-22	22.0617	7.07617	138.017	6.4565	17.9807	0.1035	1.47317	0.2825
2019-12-23	21.8317	7.00333	140.838	6.5365	10.1807	0.0913333	1.67033	0.166833
2019-12-24	22.41	7.14433	143.481	8.31817	10.6328	0.0958333	1.61117	0.191
2019-12-25	22.6567	7.3575	143.58	9.32	19.3352	0.114167	1.421	0.291
2019-12-26	23.345	7.36517	141.45	7.96533	18.7248	0.109833	1.48967	0.2325
2019-12-27	21.8583	7.35817	141.607	8.30267	9.60617	0.0933333	1.61017	0.085
2019-12-28	20.526	7.3422	141.927	8.4734	7.5582	0.0866	1.4986	0.0712
2019-12-29	19.8817	7.30633	142.365	8.56983	7.00517	0.0816667	1.484	0.153167
2019-12-30	20.1683	7.29783	146.8	8.4915	7.76917	0.0866667	1.53033	0.113667
2019-12-31	19.6733	7.26017	152.732	8.0365	8.22367	0.114667	1.59267	0.1285
2020-01-01	18.9925	7.23875	162.734	8.258	8.1695	0.1605	1.831	0.02825
2020-01-02	19.9325	7.19975	166.404	8.105	7.51325	0.16625	1.919	0.03175
2020-01-03	19.73	7.20967	117.916	10.2717	8.341	0.0943333	1.23233	0.0293333
2020-01-04	20.1433	7.30533	115.129	8.97317	8.0655	0.0806667	1.1265	0.0293333
2020-01-05	20.86	7.342	157.169	9.5135	8.208	0.1105	1.552	0.026
2020-01-06	21.97	7.46925	163.761	9.04175	6.93025	0.10475	1.563	0.023
2020-01-07	21.756	7.405	152.549	8.8744	8.1878	0.105	1.4086	0.0504
2020-01-08	21.3033	7.46183	147.07	8.88417	7.763	0.0925	1.2265	0.166167
2020-01-09	20.8233	7.47533	162.972	8.8975	6.9025	0.1435	1.262	0.028
2020-01-10	20.7817	7.49883	164.944	9.03667	6.36067	0.0855	1.37183	0.0678333
2020-01-11	21.275	7.1495	165.05	8.9785	7.02817	0.0838333	1.29367	0.0798333
2020-01-12	20.345	7.1575	165.75	9.097	6.58233	0.0788333	1.25767	0.0791667
2020-01-13	19.686	7.28	165.995	8.4126	7.8824	0.0804	1.239	0.085
2020-01-14	20.085	7.29525	164.115	9.39325	8.463	0.08175	1.2065	0.09575
2020-01-15	19.685	7.2285	164.542	9.29083	7.266	0.0785	1.20083	0.0676667
2020-01-16	20.4883	7.182	165.167	9.30183	7.20017	0.0725	1.11667	0.0598333
2020-01-17	20.2233	7.08017	165.943	9.28617	6.59167	0.068	1.15783	0.0685
2020-01-18	18.78	7.118	167.027	9.51233	5.4775	0.0645	1.217	0.191333
2020-01-19	18.7467	7.19083	165.964	9.55933	5.43783	0.0696667	1.299	0.0543333
2020-01-20	19.4717	7.18617	165.002	9.59267	6.02967	0.0776667	1.38767	0.0591667
2020-01-21	19.095	7.151	165.866	10.082	5.7345	0.081	1.364	0.05525
2020-01-25	20.1233	7.14	166.334	8.62217	7.16767	0.0796667	1.40217	0.0645
2020-01-26	19.1967	7.20933	168.71	8.77583	16.4015	0.25	2.4035	0.3665
2020-01-27	18.2983	7.131	200.86	9.018	21.2075	0.546167	5.3095	0.691
2020-01-28	17.1	7.0492	207.224	9.1	12.7526	0.4404	5.7786	0.4558
2020-01-29	15.965	7.0095	204.212	9.37117	8.90133	0.329333	5.40917	0.149167
2020-01-30	15.8183	6.97183	197.854	9.33383	8.0055	0.261667	4.89383	0.131167
2020-01-31	15.3333	6.94817	190.042	9.41533	6.93483	0.211167	4.28767	0.0588333
2020-02-01	15.5517	6.95133	178.16	9.52867	6.52717	0.171833	3.58583	0.0476667
2020-02-02	15.0733	6.98933	168.51	9.46033	5.59267	0.143667	3.00067	0.0356667
2020-02-03	15.43	7.12233	163.207	9.494	5.23067	0.130667	2.67267	0.045
2020-02-04	15.6717	7.11317	156.326	9.29983	10.8822	0.119	2.3865	0.0616667
2020-02-05	16.4567	7.05333	151.423	9.12633	5.82483	0.107167	2.1365	0.0445
2020-02-06	16.784	6.8218	157.118	7.6528	6.075	0.0942	1.724	0.0456
2020-02-07	18.416	6.7102	161.678	5.9816	6.0872	0.0804	1.393	0.0314
2020-02-08	18.9775	6.7155	164.059	5.8185	7.4925	0.07725	1.21775	0.036
2020-02-09	19.195	6.8015	164.837	6.7995	6.79975	0.0715	1.03125	0.027
2020-02-10	19.0825	6.78375	163.874	6.82675	6.99525	0.071	1.03275	0.02025
2020-02-11	19.882	6.76	163.25	6.5586	6.6844	0.0704	1.0626	0.0222
2020-02-12	20.268	6.7108	163.219	5.2942	6.837	0.069	0.9266	0.0352
2020-02-13	20.7875	6.656	163.189	4.6135	6.417	0.06875	0.919	0.0195
2020-02-14	20.545	6.71475	159.111	5.3575	6.3475	0.08275	1.1345	0.03175
2020-02-15	20.3417	7.02783	149.792	7.85783	6.70617	0.0986667	1.835	0.0885
2020-02-16	19.374	7.1144	143.512	8.5862	6.9834	0.1388	2.8686	0.0486
2020-02-17	17.525	7.17833	155.114	9.20717	7.39533	0.237167	2.6995	0.0771667
2020-02-18	16.775	7.1685	155.114	9.3945	6.20125	0.17525	1.9935	0.17425
2020-02-19	17.235	6.84525	128.493	7.92875	5.10225	0.0785	1.0325	0.08
2020-02-20	19.64	6.7775	140.478	7.2715	6.23	0.075	1.48575	0.04575
2020-02-21	20.59	6.75867	143.198	6.894	7.01367	0.0773333	1.939	0.0206667
2020-02-22	19.496	6.8026	103.166	7.9766	7.8984	0.0768	1.8194	0.0788
2020-02-23	20.125	6.833	115.84	8.038	6.74	0.073	1.8095	0.0265
2020-02-24	20.4233	6.77333	141.516	6.82733	7.58133	0.0853333	1.64033	0.0156667
2020-02-25	19.14	6.611	71.205	5.337	3.212	0.073	1.326	0.015
2020-02-27	21.56	6.679	157.949	4.753	7.677	0.073	1.357	0.014
2020-02-28	20.52	6.641	157.913	5.0055	9.3765	0.0735	1.489	0.0225
2020-02-29	22.5367	6.72133	158.151	6.88767	6.89867	0.075	1.36267	0.0183333
2020-03-01	22.81	6.709	158.477	6.854	8.485	0.07	1.17	0.011
2020-03-02	21.1825	6.69725	156.333	6.24475	6.9645	0.06575	1.3715	0.03125
2020-03-03	20.9225	6.97825	86.3907	8.362	5.82425	0.05575	1.62025	0.067
2020-03-04	20.0817	6.80467	93.406	7.45883	8.149	0.06	1.833	0.142333
2020-03-05	18.14	6.90725	76.2665	9.11325	6.7205	0.0425	1.7065	0.08575
2020-03-06	18.9667	6.80117	74.837	8.335	8.9655	0.0398333	1.599	0.0545
2020-03-07	20.4683	6.7485	80.4303	7.91383	7.17783	0.056	1.5865	0.0485
2020-03-08	21.23	6.69075	102.865	6.35875	8.0825	0.06475	1.56075	0.06975
2020-03-09	21.1025	6.7555	115.778	5.9585	22.0123	0.07675	1.60725	0.0535
2020-03-10	21.71	6.71567	133.737	6.30067	16.9077	0.0766667	1.13867	0.0323333
2020-03-11	21.5	6.82	134.947	5.5665	96.4685	0.29	0.7075	0.0415
2020-03-12	20.15	6.741	144.834	5.104	27.842	0.105	0.901	0.132
2020-03-13	20.2533	6.71167	145.879	5.11567	18.1723	0.0823333	0.963667	0.078
2020-03-14	20.685	6.649	149.945	5.6925	10.7735	0.0705	0.98325	0.08625
2020-03-15	21.65	6.84775	153.529	6.604	8.02375	0.061	0.7755	0.088
2020-03-16	21.5767	6.9235	155.013	7.04933	7.8485	0.063	0.810167	0.0933333
2020-03-17	21.384	6.8752	155.949	6.4636	7.4538	0.0626	0.7568	0.0346
2020-03-18	20.7233	6.80767	154.892	5.74	6.92067	0.055	0.798	0.0746667
2020-03-19	19.696	7.186	141.721	8.7338	22.7994	0.1458	1.6522	0.073
2020-03-20	19.844	7.147	137.577	8.7996	13.8448	0.125	1.6508	0.1606
2020-03-21	20.958	7.0028	145.339	7.9622	8.454	0.0878	1.4392	0.159
2020-03-22	22.894	6.9222	150.618	7.1782	7.0834	0.0804	1.158	0.047
2020-03-23	23.2883	6.76283	154.512	6.05933	6.7245	0.069	0.942167	0.0826667
2020-03-24	22.3967	6.87483	155.985	5.74233	7.109	0.0636667	0.912833	0.0508333
2020-03-25	23.1067	6.89	158.047	6.0615	6.46933	0.0643333	0.819833	0.0545
2020-03-26	23.7033	6.95133	157.753	6.06117	8.95633	0.0705	0.819	0.0613333
2020-03-27	23.55	7.275	145.1	7.93	39.9	0.2245	1.515	0.165
2020-03-28	23.1667	7.175	174.167	7.75333	31.1333	0.471667	3.51	0.469333
2020-03-29	20.5667	7.075	174.9	7.79667	13.5667	0.312333	3.07167	0.155833
2020-03-30	19.85	7.09	170.175	8.0825	10.4	0.2475	2.7575	0.1595
2020-03-31	19.92	6.858	167.94	6.126	7.68	0.141	1.894	0.0346
2020-04-01	20.8	7.02	136.533	7.49	7.43333	0.0713333	1.195	0.181
2020-04-02	20.0333	6.97667	93.1667	8.1	12.75	0.0953333	1.145	0.1095
2020-04-03	19.6667	7.15333	135.383	8.27667	11.7167	0.153333	2.26167	0.0813333
2020-04-04	19.02	7.222	175.16	8.718	26.08	0.4264	3.55	0.32
2020-04-05	17.7	7.034	177.94	7.952	14.04	0.3106	3.314	0.1134
2020-04-06	17.6167	6.88667	174.6	7.22167	7.68333	0.164	2.375	0.0776667
2020-04-07	18.8	6.926	173.22	6.666	7.52	0.115	1.858	0.077
2020-04-08	19.4333	7.06333	130.4	7.99667	7.46667	0.0703333	1.19	0.0273333
2020-04-09	20.8167	7.04	93.4333	8.085	6.81667	0.0616667	1.03167	0.0588333
2020-04-10	20.4	7.015	95.8	7.865	6.575	0.06125	1.07	0.056
2020-04-11	20.7333	6.89333	112.333	6.33	7.13333	0.064	1.11667	0.190667
2020-04-12	21.48	7.158	152.02	7.744	7.32	0.0794	1.918	0.1196
2020-04-13	20.92	7.148	170.64	7.482	5.98	0.0784	2.346	0.185
2020-04-14	22.1	7.08667	171.233	7.54	5.43333	0.0753333	2.01667	0.029
2020-04-15	20.35	6.98	171.8	6.145	6.8	0.0755	1.865	0.249
2020-04-17	23.2	7.655	173.925	8.3775	8.2	0.08525	2.09	0.023
2020-04-18	24.46	8.056	174.26	8.392	6.92	0.0702	2.148	0.0174
2020-04-19	25.85	7.485	173.5	7.07	7.66667	0.07	2.075	0.0308333
2020-04-20	26.24	7.346	170.04	6.606	6.9	0.0652	2.016	0.0284
2020-04-21	24.6	7.2275	166.2	6.385	7.625	0.064	2.0075	0.03425
2020-04-22	22.32	7.16	163	7.02	7.46	0.0644	2.034	0.022
2020-04-23	20.5167	7.22	165.45	7.47167	8.36667	0.0746667	2.325	0.0346667
2020-04-24	19.02	7.06	165.5	7.028	6.08	0.069	2.262	0.0312
2020-04-25	20.6333	6.95	165.833	5.85333	9	0.0796667	1.88333	0.0153333
2020-04-26	23.0833	7.285	167.333	6.88833	9.1	0.131	2.82	0.0546667
2020-04-27	23.75	7.25167	166.417	6.74667	7.21667	0.130167	3.01	0.035
2020-04-28	23.8833	7.25333	164.083	6.61333	7.61667	0.110833	2.515	0.0148333
2020-04-29	25.175	7.3125	159.35	6.825	7	0.09425	2.2425	0.02225
2020-04-30	25.04	7.212	158.18	6.22	7.16	0.0868	1.994	0.036
2020-05-01	25.5	7.12667	157.183	5.91833	6.81667	0.120833	1.71167	0.032
2020-05-02	26.3333	7.26	157.75	6.06667	14.15	0.0871667	1.565	0.049
2020-05-03	27.2333	7.205	161.967	6.15333	7.81667	0.0678333	1.475	0.0385
2020-05-04	28	7.1425	164.65	5.4225	7.75	0.19325	1.3025	0.028
2020-05-05	27.5	7.092	168.16	5.132	7.42	0.392	1.058	0.0316
2020-05-06	27.8	7.11833	154.733	5.73667	9.25	0.089	1.05	0.0436667
2020-05-07	26.5	7.012	111.9	5.622	8.6	0.056	0.946	0.0438
2020-05-08	25.5333	6.94333	125.467	5.67667	8.91667	0.0546667	0.951667	0.052
2020-05-09	27.3167	6.95833	158.567	5.59167	7.33333	0.0575	1	0.0505
2020-05-10	28.25	6.985	176.883	5.04167	7.61667	0.0848333	1.05667	0.0368333
2020-05-11	27.1	7.08167	180.633	4.96833	7.4	0.06	1.09333	0.0576667
2020-05-12	26.98	7.142	183.18	5.884	7.16	0.0592	1.124	0.1212
2020-05-13	26.66	7.19	185.94	5.632	7.98	0.0646	1.074	0.176
2020-05-14	26.5333	7.225	186.717	6.51667	7.36667	0.0713333	1.15167	0.096
2020-05-15	27.5	7.18	186.733	5.99833	7.05	0.066	0.96	0.0668333
2020-05-16	28.2	7.135	185.433	6.73667	7.01667	0.062	0.826667	0.043
2020-05-17	28.6167	7.1	183.417	6.37	6.71667	0.06	0.85	0.0791667
2020-05-18	27.65	7.0825	180.875	5.86	7.35	0.06425	0.7825	0.0915
2020-05-19	27.4	7.3375	191.35	6.4125	14.9	0.079	0.6	0.09175
2020-05-20	26.3667	7.35667	190.767	6.85333	7.33333	0.119667	1.63	0.293
2020-05-21	25	6.6	177.4	5.73	8.2	0.088	1.13	0.041
2020-05-22	24.5333	7.00167	165.717	6.79167	9	0.150667	1.49167	0.097
2020-05-23	24.9	7.07	164.6	6.95	8.9	0.255	2.30333	0.125
2020-05-24	26.2833	7.025	167.75	6.51333	12	0.228167	2.31333	0.178167
2020-05-25	27.68	6.996	165.16	5.97	12.14	0.179	2.098	0.1468
2020-05-27	27.4	6.94	155.5	5.86	6.4	0.141	1.79	0.09
2020-05-28	26.3	7.17	167.2	6.57	8.6	0.136	2.16	0.309
2020-05-29	25.38	6.992	173.08	5.79	8.34	0.2212	2.382	0.2824
2020-05-30	25.45	7.03	168.85	6.185	9.8	0.228	2.42	0.178
2020-05-31	25.9	6.97	166.65	5.795	8.9	0.2685	2.495	0.208
2020-06-01	29.2	6.85	162.2	5.375	7.75	0.157	1.785	0.114
2020-06-02	28.48	7.126	146.48	5.714	17.18	0.292	2.05	0.3216
2020-06-03	28.55	7.06333	147.767	5.56167	12.4	0.317333	2.26667	0.229333
2020-06-04	28.3333	6.84167	117	5.9	8.9	0.153	1.40167	0.129667
2020-06-05	29.2	7.17	149.76	6.086	11.14	0.2076	1.732	0.2514
2020-06-06	29.3667	7.27833	161.867	6.08167	8.95	0.214833	1.77	0.271167
2020-06-07	28.86	7.246	166.68	5.784	7.4	0.2622	1.8	0.1578
2020-06-08	26.84	7.07	137.48	6.05	43.4	0.2882	1.722	0.7248
2020-06-09	25.6667	6.95167	112.733	6.41167	29.8	0.232667	1.87833	0.4755
2020-06-10	26.3333	7.105	136.783	6.28833	13.7167	0.289167	2.42	0.250833
2020-06-11	27.1167	7.14	147.233	5.98833	24.5667	0.425333	2.74333	0.483333
2020-06-12	29.3167	7.20667	142.95	5.56333	15.75	0.268667	2.72333	0.304167
2020-06-13	29.8833	7.19333	136.567	5.52333	8.71667	0.1985	2.13833	0.148
2020-06-14	29.45	6.87667	152.75	4.85833	6.93333	0.155	2.06667	0.117167
2020-06-15	29.4	7.03167	135.467	5.00833	9.6	0.149	1.73667	0.1295
2020-06-16	28.55	6.69667	118.583	5.16833	10.5833	0.0875	1.21167	0.143333
2020-06-17	31.0833	7.13167	147	5.13	6.36667	0.148333	1.64167	0.1
2020-06-18	30.25	6.77	160.55	4.26	4.15	0.1235	1.495	0.095
2020-06-19	31.2	6.9	173.6	9.86	7.4	0.082	0.99	0.047
2020-06-20	30.15	6.82667	174.933	7.93	7.7	0.0835	0.991667	0.155167
2020-06-21	29.12	6.712	173.08	6.562	5.02	0.08	0.944	0.0984
2020-06-22	30.1	6.82429	172.214	8.17714	9.68571	0.0765714	0.851429	0.104286
2020-06-23	30	6.6975	169.65	6.2475	7.425	0.08225	0.9175	0.07225
2020-06-24	30.65	6.8	153.975	8.7125	12.9	0.083	1	0.1215
2020-06-25	30.06	6.674	153.38	6.462	5.9	0.086	1.092	0.118
2020-06-26	29.75	6.6475	153.375	6.405	4.625	0.0865	1.185	0.14825
2020-06-27	28.7333	6.58667	153.033	4.94	18.4	0.0813333	1.10333	0.085
2020-06-28	28.8333	6.60667	155.6	5.01667	2.56667	0.085	1.22	0.0816667
2020-06-29	31.1	6.86	150.8	7.52	5.5	0.092	1.14	0.098
2020-06-30	30.05	6.765	143.5	4.59	14.775	0.0935	0.9975	0.05325
2020-07-01	30.2333	6.82333	137.567	4.11	21.9333	0.0893333	1.19	0.0526667
2020-07-02	29.78	6.56	151.74	3.992	3.82	0.081	1.244	0.0456
2020-07-03	30.3167	6.985	147.183	4.59167	12.2	0.190833	1.83	0.229333
2020-07-04	30.0333	6.735	158.967	4.315	7.03333	0.222333	2.17167	0.104667
2020-07-05	30.7	6.6075	170.575	4.485	8.6	0.13	1.65	0.06375
2020-07-06	30.1	6.67667	172.3	4.6	5.56667	0.0973333	1.30667	0.0323333
2020-07-07	31.4167	7.01833	123.733	6.54167	3.96667	0.079	1.02667	0.0421667
2020-07-08	30.5333	6.92	84.05	5.79667	2.96667	0.0503333	1.095	0.0275
2020-07-09	29.34	6.784	101.38	5.066	3.46	0.0498	1.08	0.045
2020-07-10	29.225	6.58	136.8	5.07	4.375	0.06325	1.155	0.07175
2020-07-11	30.76	6.88	150.32	5.692	3.82	0.091	1.098	0.149
2020-07-12	32.2667	7.21833	166.533	6.85333	2.98333	0.1085	1.135	0.117
2020-07-13	32.7	7.28	166.967	6.455	2.96667	0.103833	0.993333	0.120333
2020-07-14	31.9833	7.09	167.15	7.025	3.1	0.098	0.9	0.1355
2020-07-15	31.8	7.155	166.55	6.86	4.15	0.0973333	0.81	0.240333
2020-07-16	31.5667	7.04167	165.083	6.985	3.63333	0.0985	0.788333	0.1655
2020-07-17	32.0167	7.00833	166.8	7.16	3.95	0.0993333	0.751667	0.134333
2020-07-18	32.0333	7.01333	166.417	5.97167	4.18333	0.0983333	0.755	0.112833
2020-07-19	31.8	7.00333	165.533	6.395	4	0.0976667	0.75	0.1525
2020-07-20	32.0667	7.00833	166.55	6.39833	3.71667	0.0971667	0.706667	0.122667
2020-07-21	32.2429	6.94429	167.414	7.05571	3.32857	0.0945714	0.715714	0.185429
2020-07-22	31.2167	6.86833	165.333	7.89833	3.91667	0.0973333	0.773333	0.175
2020-07-23	31.18	6.846	165.92	6.836	3.8	0.1004	0.852	0.122
2020-07-24	31.26	6.756	169.6	7.034	3.3	0.088	0.804	0.1272
2020-07-25	30.6333	6.71417	169.317	6.26417	3.85	0.0908333	0.905	0.133667
2020-07-26	30.4167	6.67083	171.467	5.87	3.96667	0.0893333	0.955833	0.116333
2020-07-27	30.9167	6.71	174.483	7.71167	3.03333	0.0838333	0.99	0.118333
2020-07-28	31.0833	6.805	180.6	8.94333	3.3	0.0808333	0.951667	0.143167
2020-07-29	30.5833	6.74333	178.767	7.15083	3.25	0.0751667	0.895	0.1255
2020-07-30	31.0167	7.01667	174.217	5.93833	5.1	0.103167	0.973333	0.185833
2020-07-31	31.2667	7.08333	179.483	6.0975	4.21667	0.100333	0.836667	0.0948333
2020-08-01	31.975	7.0675	177.1	5.95375	4.7	0.10375	1.6775	0.1275
2020-08-02	31.1	6.94	156.32	6.432	3.76	0.095	0.848	0.0748
2020-08-03	31.04	6.982	154.62	6.208	4.2	0.095	0.83	0.1136
2020-08-04	31.3667	7.36	158.5	6.51	4.95	0.108833	0.96	0.1025
2020-08-05	30.5667	7.295	145.183	6.3325	5.58333	0.1395	1.26	0.0701667
2020-08-06	31.2333	7.30417	145.267	6.55167	4.86667	0.171667	1.63167	0.0578333
2020-08-07	32.0167	7.21167	151.467	6.535	4.43333	0.1765	1.64333	0.0783333
2020-08-08	31.8667	7.12167	151.767	6.31667	4.43333	0.147833	1.435	0.0606667
2020-08-09	31.9833	7.04167	152.95	5.62667	4.65	0.119333	1.14667	0.0668333
2020-08-10	31.1333	7.09583	151.233	5.85167	4.96667	0.108833	1.07167	0.0385
2020-08-11	29.86	7.236	148.82	5.943	5.64	0.1112	1.106	0.0352
2020-08-12	29.75	7.41	143.85	6.91167	7.18333	0.1955	1.61333	0.148
2020-08-13	30.5167	7.06	135.05	6.53583	5.35	0.16	1.39	0.0811667
2020-08-14	30.9167	6.83333	134.433	6.18833	4.71667	0.0976667	1.045	0.0468333
2020-08-15	30.78	7.027	136.7	6.52	11.76	0.106	1.104	0.1616
2020-08-16	31.3571	7.30786	149.5	6.36857	14.4571	0.332143	2.31571	0.275429
2020-08-17	31.14	7.338	173.66	6.286	9.38	0.4022	2.855	0.3352
2020-08-18	31.4667	7.09833	168.867	6.09833	6.06667	0.223333	1.955	0.21
2020-08-19	31.1333	7.00667	163.583	5.7425	6.05	0.16	1.45	0.081
2020-08-20	30.9	6.95833	162.417	5.09833	5.8	0.126333	1.15333	0.0841667
2020-08-21	30.9167	6.915	160.983	5.845	5.7	0.111167	0.936667	0.052
2020-08-22	30.7833	6.8925	162.033	5.84667	5.5	0.102167	0.77	0.0573333
2020-08-23	30.65	7.1475	147.9	6.49	39	0.172	0.84	0.447
2020-08-24	31.2667	7.25	147.533	6.36667	37.5333	0.299333	3.45	0.773667
2020-08-25	31.1833	7.32083	155.233	6.3175	18.3	0.314167	2.98667	0.334333
2020-08-26	31.8	7.33833	168.883	6.175	11.3667	0.349	2.66	0.157333
2020-08-27	30.575	7.385	150.75	6.6875	16.225	0.325	2.2175	0.20375
2020-08-28	29.275	7.3225	114	7.205	42.45	0.376	1.74	0.682
2020-08-29	29.75	7.3	116.9	7.12	27.85	0.28475	1.95	0.40075
2020-08-30	30.85	7.3725	121.783	6.8075	13.7	0.201	1.78167	0.114333
2020-08-31	31.5667	7.38333	130.733	6.59833	9.46667	0.176667	1.645	0.0771667
2020-09-01	32.3167	7.45667	131.767	6.75333	9.4	0.168	1.52	0.04
2020-09-02	32.06	7.458	122.62	6.408	9.7	0.162	1.408	0.087
2020-09-03	31.2667	7.37917	109.383	6.68	13.8333	0.163	1.695	0.1135
2020-09-04	30.6333	7.34083	106.983	6.68667	14.25	0.155167	1.63667	0.1065
2020-09-05	28.7667	7.265	98.1	6.92667	45.9333	0.207333	1.61333	0.703667
2020-09-06	28.9	7.26833	100.533	7.03167	27.9	0.1815	1.72	0.443333
2020-09-07	29.2	7.322	104.42	6.99	22.7	0.1764	1.552	0.2474
2020-09-08	27.75	7.34125	138.5	7.41	37.25	0.43825	2.8125	0.79575
2020-09-09	27.7333	7.28	111.367	7.34417	30.2833	0.25	1.96333	0.457
2020-09-10	28.16	7.202	103.32	7.309	20.56	0.1734	1.748	0.2368
2020-09-11	28.75	7.18333	99.35	7.34667	17.0333	0.153667	1.53833	0.1995
2020-09-12	27.6	7.06	98.5333	7.49	75.2	0.270667	1.31667	1.21433
2020-09-13	27.4333	7.155	106.95	7.485	25.3167	0.224667	1.89	0.467167
2020-09-14	27.9167	7.19333	112.25	7.42333	16.6	0.193667	1.86333	0.196667
2020-09-15	29.5333	7.23667	115.5	7.14333	12.9667	0.155667	1.83167	0.2185
2020-09-16	30.7	7.375	118.933	6.96667	10.0167	0.142	1.77	0.1275
2020-09-17	30.74	7.348	122.18	6.892	9.14	0.1382	2.008	0.1168
2020-09-18	30.44	7.334	124.84	6.948	8.34	0.1292	2.968	0.07
2020-09-19	30.15	6.81667	144.167	4.71167	7.95	0.124333	1.34833	0.0856667
2020-09-20	29.6333	6.825	150.65	5.50667	7.43333	0.116	1.20333	0.0978333
2020-09-21	28.96	6.839	152.42	6.072	6.38	0.1054	1.096	0.1142
2020-09-22	28.1833	6.83167	154.283	5.59583	6.35	0.1	1.045	0.128167
2020-09-23	28.2833	6.86	155.567	6.18917	6.25	0.0976667	1.00833	0.092
2020-09-24	27.6833	7.015	141.833	6.185	7.15	0.104333	1.195	0.101167
2020-09-25	27.1	7.285	127.8	7.38167	8.95	0.1175	1.5	0.2525
2020-09-26	26.28	7.264	129.74	7.334	8.08	0.1186	1.616	0.2024
2020-09-27	25.1667	7.2925	136.6	7.345	6.83333	0.121333	2	0.265333
2020-09-28	24.95	7.34	139.567	7.41833	6.86667	0.121667	2.04667	0.276167
2020-09-29	24.8	7.29	139.7	7.22667	6.2	0.116667	2.02	0.211333
2020-09-30	25.68	7.36	134.3	7.342	6.92	0.1278	2.05	0.0742
2020-10-01	25.7333	7.37833	129.733	7.7525	8.03333	0.128	2.00833	0.093
2020-10-02	27.725	7.40375	127.625	7.4925	7.4	0.12125	2	0.05125
2020-10-03	28.5333	7.39667	126.633	7.46167	7.16667	0.123	2.01333	0.0453333
2020-10-04	29.24	7.384	125.38	7.177	7	0.1154	1.908	0.0612
2020-10-05	28.5	7.355	126.283	7.26083	6.48333	0.1055	1.8375	0.0613333
2020-10-06	26.7333	7.40167	129.6	7.585	6.38333	0.103667	1.81167	0.0665
2020-10-07	26.2	7.38417	131.333	7.45667	6.83333	0.101	1.79167	0.126
2020-10-08	25.9	7.3225	128.675	7.485	7	0.0985	1.815	0.10775
2020-10-09	26.425	7.34	128.175	7.705	6.95	0.099	1.8925	0.01625
2020-10-10	25.25	7.305	131.85	7.3	6.45	0.102	1.99	0.024
2020-10-11	27.6	7.38	130.3	7.09	8.2	0.107	1.89	0.017
2020-10-12	26.98	7.387	128.48	7.458	7.58	0.1016	1.962	0.0278
2020-10-13	25.88	7.392	130.98	7.716	6.98	0.0998	2.008	0.0218
2020-10-14	25.65	7.38833	133.617	7.46583	6.66667	0.100833	1.94167	0.0251667
2020-10-15	25.05	7.2975	132.725	7.4925	7.1	0.0985	1.9225	0.03475
2020-10-16	24.2	7.25	133	7.78	6.4	0.093	1.89	0.017
2020-10-17	24.4	7.305	135.375	7.4725	7.15	0.0965	1.96	0.117
2020-10-18	24.15	7.33125	134.65	7.4725	7.35	0.10125	1.995	0.05825
2020-10-19	23.9167	7.28667	136.75	7.64167	7.61667	0.110167	1.98	0.147667
2020-10-20	24.2714	7.25214	138.543	7.60857	6.64286	0.103714	1.88214	0.169286
2020-10-21	24.5	7.26	142.55	6.97375	6.775	0.11175	1.8425	0.287
2020-10-22	24.48	7.214	145.18	7.016	6.48	0.1026	1.796	0.2616
2020-10-23	23.2333	7.33833	148.367	7.485	6.55	0.100333	1.74667	0.138833
2020-10-24	22.1	7.396	148.96	7.738	6.26	0.1012	1.634	0.109
2020-10-25	21.675	7.3275	152.775	7.4675	6.125	0.1025	1.6225	0.11375
2020-10-26	24.2333	7.33833	156.9	7.74	7.1	0.105667	1.72333	0.0926667
2020-10-27	24.7	7.276	158.84	7.422	6.96	0.1066	1.722	0.1194
2020-10-28	25.24	7.259	159.28	7.51	7.04	0.1064	1.67	0.084
2020-10-29	23.98	7.295	162.56	6.856	7	0.107	1.681	0.1066
2020-10-30	23.2333	7.24	166.033	7.27667	6.4	0.107	1.76	0.110333
2020-10-31	24.8	7.49667	169.633	7.90333	6.83333	0.4	1.70667	0.0606667
2020-11-01	22.975	7.28	172.525	7.255	6.45	0.133	1.6925	0.05075
2020-11-02	24.55	7.31583	174.75	7.40833	7.13333	0.134667	1.71333	0.0503333
2020-11-03	24.35	7.2875	174.9	7.14833	7.76667	0.145333	1.71833	0.0546667
2020-11-04	22.9	7.295	174.9	6.01	7.2	0.136	1.74	0.082
2020-11-06	24.15	7.325	196.85	7.5025	6.95	0.127	1.68	0.0265
2020-11-07	24.3833	7.33833	201.233	7.29167	7.01667	0.128333	1.75167	0.095
2020-11-08	24.04	7.368	201.68	6.856	7.22	0.1284	1.724	0.0788
2020-11-09	22.4167	7.43917	199.25	8.1075	6.78333	0.130167	1.69833	0.0591667
2020-11-10	21.1143	7.38286	197.471	8.27786	6.04286	0.138714	1.61214	0.0944286
2020-11-11	21.1167	7.37667	199.667	7.905	6.11667	0.134333	1.61667	0.133833
2020-11-12	21.3833	7.31583	202	8.06833	6.01667	0.132667	1.60833	0.084
2020-11-13	21.4667	7.32833	206.25	7.46333	6.26667	0.136667	1.585	0.100333
2020-11-14	21.3167	7.3425	211.15	7.355	6.66667	0.134667	1.65833	0.0873333
2020-11-15	21.225	7.39875	211.925	7.5175	6.825	0.133	1.66	0.06625
2020-11-16	23.36	7.61	212.7	7.845	7.08	0.1426	1.81	0.194
2020-11-17	23.66	7.482	212.4	7.162	6.84	0.1434	1.842	0.1014
2020-11-18	24.3	7.396	209.22	6.951	6.86	0.142	1.748	0.1046
2020-11-19	25.6667	7.37333	208.517	6.30417	7.63333	0.143	1.70333	0.0498333
2020-11-20	26.4667	7.77	209.35	7.00417	8.81667	0.155167	1.83667	0.0426667
2020-11-21	25.675	7.59	210.825	6.83875	8.175	0.154	1.81	0.1245
2020-11-22	27	7.495	206.2	6.6	7.4	0.156	1.71	0.053
2020-11-23	25.35	7.46917	205.783	7.02083	7.6	0.154833	1.78167	0.0925
2020-11-24	24.3333	7.415	205.717	7.07	7.08333	0.153667	1.83333	0.118333
2020-11-25	24.25	7.29333	205.767	6.97	6.8	0.149833	1.81333	0.0835
2020-11-26	24.4667	7.49833	207.267	7.48	6.68333	0.152833	1.865	0.0441667
2020-11-27	24.2	7.305	205.225	6.515	6.025	0.143	1.7375	0.064
2020-11-28	22.9333	7.44333	205.633	7.415	6.8	0.147333	1.67	0.0406667
2020-11-29	21.825	7.33625	204.9	6.91125	5.975	0.14175	1.665	0.03425
2020-11-30	20.56	7.454	206.28	7.528	5.92	0.1488	1.74	0.0524
2020-12-01	18.96	7.378	202.84	7.91	5.66	0.149	1.748	0.073
2020-12-02	19.9167	7.265	202.667	8.11333	5.66667	0.158	1.795	0.1125
2020-12-03	19.85	7.345	203.317	7.935	5.53333	0.155	1.845	0.1145
2020-12-04	18.7167	7.46667	204.583	8.09333	5.41667	0.158167	1.91667	0.116333
2020-12-05	18.3	7.4	205.34	7.928	5.08	0.1482	1.832	0.0964
2020-12-06	19.3	7.3825	210.75	7.8875	5.25	0.14775	1.86375	0.0485
2020-12-07	20.02	7.34	211.68	7.864	5.42	0.1454	1.866	0.073
2020-12-08	20.25	7.31667	214.233	7.615	5.53333	0.1465	1.95333	0.0355
2020-12-09	19.7	7.438	214	8.29	5.42	0.1442	1.966	0.09
2020-12-10	20.2	7.35833	210.183	8.09833	5.31667	0.148333	2.00167	0.128667
2020-12-11	21.7	7.23	207.15	7.39	5.23333	0.151833	1.96333	0.127833
2020-12-12	22.35	7.13167	203.483	6.7725	5.76667	0.137833	1.98333	0.198333
2020-12-13	21.7667	7.12333	200.75	6.325	5.8	0.13	1.85833	0.216
2020-12-14	20.7333	7.075	201.433	5.975	5.63333	0.120333	1.77167	0.1635
2020-12-15	17.9667	7.21917	204.05	7.13	4.91667	0.1235	1.85	0.267333
2020-12-16	16.6667	7.20667	198.9	8.09667	5.73333	0.113667	1.59333	0.207333
2020-12-17	15.65	7.27	199.125	7.8275	10.55	0.11	1.5675	0.26725
2020-12-18	17.4	7.29	201.2	8.42	22.7	0.116	1.56	0.636
2020-12-19	18.14	7.162	200.74	8.026	10.68	0.0996	1.636	0.2718
2020-12-20	17.76	7.208	197.34	8.412	6.5	0.0994	1.492	0.1794
2020-12-21	17.5167	7.1725	195.667	8.10833	5.8	0.100333	1.57167	0.157667
2020-12-22	18.0833	7.15667	196.517	7.94667	5.66667	0.0963333	1.68667	0.208
2020-12-23	18.7667	7.14833	194.483	7.53833	6.4	0.0976667	1.65333	0.266833
2020-12-24	19.25	7.30833	193.817	8.38417	5.96667	0.107333	1.935	0.419667
2020-12-25	19.2	7.33333	191.433	8.28	5.6	0.1195	2.04333	0.347833
2020-12-26	19.5833	7.2575	192.183	7.65667	5.28333	0.130667	2.06333	0.309667
2020-12-27	20.3333	7.20333	192.867	7.59	5.76667	0.129667	2.01833	0.297333
2020-12-28	20.3833	7.31833	197.75	7.65333	6.15	0.128833	2.12833	0.289167
2020-12-29	20.6167	7.29	198.833	7.76167	5.85	0.126167	2.08167	0.257167
2020-12-30	19.6333	7.335	195.117	8.32917	5.61667	0.126667	1.96	0.241167
2020-12-31	16.4167	7.32917	191.633	8.19	3.91667	0.118167	1.73333	0.193333
2021-01-01	15.15	7.27333	190.6	8.51833	3.16667	0.109833	1.65833	0.274167
2021-01-02	15.4833	7.23333	190.867	8.2275	3.1	0.107667	1.51833	0.186667
2021-01-03	16.6833	7.155	191.317	7.91167	3.65	0.1395	1.59667	0.229833
2021-01-04	18.15	7.05083	190.733	7.10917	4.41667	0.104167	1.47	0.166833
2021-01-05	18.85	6.99	191.2	5.89667	4.81667	0.0931667	1.34167	0.135
2021-01-06	18.65	7.0075	191.083	6.03583	4.93333	0.0833333	1.18	0.137333
2021-01-07	18.5857	6.94857	189.8	5.2	4.97143	0.0748571	1.22429	0.123286
2021-01-08	17.35	7.00417	188.417	5.895	4.46667	0.073	1.0725	0.124333
2021-01-09	16.8833	7.13667	188.8	6.995	4.08333	0.073	1.025	0.131333
2021-01-10	16.5	7.1925	189.217	7.58667	4.28333	0.0701667	0.945	0.188667
2021-01-11	17.05	7.1175	188.35	6.825	4.11667	0.0661667	0.975	0.127167
2021-01-12	16.6833	7.17167	188.683	7.04	4.43333	0.0663333	0.936667	0.126
2021-01-13	15.475	7.16875	189.85	7.2125	3.7	0.06775	1.0125	0.0185
2021-01-14	16.375	7.15875	196.475	7.635	3.825	0.07275	0.9525	0.045
2021-01-15	17.35	7.08125	196.725	6.5975	3.275	0.07075	1.1675	0.05675
2021-01-16	18.58	7.226	196.06	7.624	3.82	0.0698	1.162	0.0504
2021-01-17	17.7833	7.23583	192.55	7.62667	3.86667	0.069	1.18	0.0523333
2021-01-18	17.0833	7.19667	190.15	7.47167	3.3	0.0693333	1.165	0.0673333
2021-01-19	16.9	7.206	188.36	7.12	4.02	0.0722	1.144	0.09
2021-01-20	18.7	7.134	189.12	6.668	4.24	0.0688	1.188	0.12
2021-01-21	20.38	7.074	189.58	5.928	4.76	0.0642	1.186	0.0448
2021-01-22	21.4167	7.07583	191.417	6.11833	5.08333	0.0616667	1.14833	0.0305
2021-01-23	22.625	7.02375	191.875	6.395	4.975	0.05675	1.1625	0.046
2021-01-24	21.82	7.044	192.56	6.474	4.84	0.055	1.106	0.0264
2021-01-25	21.16	7.056	190.18	7.126	3.8	0.0538	1.05	0.0456
2021-01-26	20.96	7.066	189.76	7.397	5.34	0.0564	1.046	0.078
2021-01-27	20.85	6.99667	190.317	6.23167	4.95	0.0555	1.085	0.0873333
2021-01-28	20.7333	7.01333	191.233	6.375	4.13333	0.0523333	1.055	0.068
2021-01-29	19.7833	7.0975	188.817	7.09083	3.56667	0.053	1.11833	0.0568333
2021-01-30	18.88	7.104	189.46	7.084	4.08	0.0578	0.888	0.0934
2021-01-31	19.96	7.05	190.4	6.82	4.94	0.0638	0.92	0.1318
2021-02-01	20.5667	7.05	192.233	6.71833	4.75	0.0625	1.04667	0.1445
2021-02-02	20.58	7.036	194.34	6.446	4.86	0.0594	0.946	0.1786
2021-02-03	20.9	7.095	203.75	7.3375	4.8	0.05375	0.6125	0.0965
2021-02-04	20.65	7.09667	203.417	7.24	4.88333	0.057	0.471667	0.0706667
2021-02-05	21.4333	7.05167	200.35	7.16333	4.81667	0.0596667	0.621667	0.075
2021-02-06	21.6333	7.0425	193.583	7.03417	4.9	0.0548333	0.828333	0.0743333
2021-02-07	22	7.05833	194.883	6.9675	4.96667	0.055	0.806667	0.073
2021-02-08	22.05	7.03333	196.117	7.01167	5.05	0.053	0.8	0.0706667
2021-02-09	19.6833	7.20667	193.05	7.595	4.13333	0.0491667	0.821667	0.0421667
2021-02-10	18.8833	7.165	192.617	7.215	4.05	0.0501667	0.851667	0.0641667
2021-02-11	19.55	7.1	194	6.55667	4.45	0.053	0.948333	0.136167
2021-02-12	20.85	7.05667	196.033	6.34833	3.91667	0.0505	0.96	0.1155
2021-02-13	20.8167	7.05083	197.95	6.01667	4.03333	0.0498333	0.926667	0.100667
2021-02-14	20.95	7.065	200.933	6.34833	3.58333	0.0511667	0.863333	0.0783333
2021-02-15	21.6167	7.11167	204.183	6.9	4.36667	0.052	0.783333	0.0786667
2021-02-16	21.5667	7.13833	204.6	6.725	4.5	0.0523333	0.783333	0.068
2021-02-17	21.6667	7.13667	204.95	6.60417	4.65	0.0508333	0.786667	0.0526667
2021-02-18	20.3833	7.20833	204.617	7.20417	3.78333	0.0491667	0.775	0.0543333
2021-02-19	20.375	7.1975	207.15	7.3675	4.25	0.05125	0.7975	0.05525
2021-02-20	20.1167	7.19167	207.7	7.14167	4.11667	0.05	0.77	0.0703333
2021-02-21	20.45	7.18833	207.6	7.18917	4.43333	0.0503333	0.793333	0.0778333
2021-02-22	21.0167	7.17583	207.517	7.05667	4.53333	0.0503333	0.761667	0.403667
2021-02-23	21.9833	7.17333	206.933	7.21	4.7	0.0498333	0.718333	0.0755
2021-02-24	21.8167	7.175	206.467	7.20667	4.31667	0.0473333	0.696667	0.0686667
2021-02-25	22.0667	7.175	208.05	6.45167	3.98333	0.0453333	0.688333	0.0636667
2021-02-26	22.3333	7.08333	207.533	6.02333	4.01667	0.0445	0.706667	0.121
2021-02-27	21.9167	7.10167	208.367	5.525	3.7	0.0436667	0.705	0.0528333
2021-02-28	21.56	7.084	207.32	5.28	3.38	0.0428	0.712	0.0778
2021-03-02	21.6167	7.14667	208.1	5.36083	4.1	0.0493333	0.723333	0.105167
2021-03-03	19.3333	7.21833	203.617	6.575	2.83333	0.0536667	0.805	0.0888333
2021-03-04	19.85	7.10833	203.417	5.53667	3.05	0.0486667	0.805	0.1025
2021-03-05	20.4167	7.16583	212.067	6.1925	3.41667	0.0573333	0.796667	0.172
2021-03-08	20.6167	7.4525	223.567	7.73333	2.6	0.1325	2.22	0.2875
2021-03-09	21.5	7.388	217.9	7.342	2.18	0.1346	2.252	0.2844
2021-03-10	22.0333	7.37917	214.317	7.33083	2.58333	0.1335	2.31	0.2875
2021-03-11	22.5167	7.39	213	7.48667	2.48333	0.1205	2.33833	0.234667
2021-03-12	23.2	7.4625	214.667	8.02417	2.5	0.106333	2.15667	0.121833
2021-03-13	23.14	7.486	215.44	7.634	2.48	0.094	1.894	0.0796
2021-03-14	22.8	7.2875	212.4	6.7425	2.1	0.08775	1.5775	0.07675
2021-03-15	23.4	7.20167	209.25	7.21833	2.38333	0.078	1.08333	0.0751667
2021-03-16	23.56	7.164	207.66	6.534	2.34	0.0664	0.818	0.0656
2021-03-17	24.2	7.27	211.2	6.48	3.8	0.065	0.6	0.082
2021-03-18	24.3833	7.185	209.35	7.19167	2.71667	0.0623333	0.585833	0.0536667
2021-03-19	24.4167	7.175	209.05	7.17333	2.63333	0.0553333	0.494167	0.0658333
2021-03-20	24.4667	7.16333	209.017	7.2275	2.78333	0.0565	0.520833	0.0561667
2021-03-21	23.0833	7.17833	208.35	5.29667	2.85	0.0555	0.506667	0.059
2021-03-22	20.6	7.22	204.5	5.1	2.4	0.053	0.6	0.065
2021-03-23	18.9	7.29	200.1	6.94	1.9	0.054	0.59	0.052
2021-03-24	21.3667	7.22	203.333	7.54	2.43333	0.055	0.63	0.05
2021-03-25	21.8333	7.23833	203.55	7.27667	2.7	0.056	0.600833	0.0498333
2021-03-26	22.4833	7.26833	203.983	7.46667	2.71667	0.0556667	0.5925	0.0513333
2021-03-27	23.2	7.24167	205.933	7.39667	2.96667	0.0583333	0.571667	0.0595
2021-03-28	23.8	7.212	208.24	7.268	3.5	0.054	0.504	0.072
2021-03-29	24.4333	7.15	208.617	6.81167	2.93333	0.0553333	0.488333	0.0565
2021-03-30	24.5667	7.1675	209.95	6.77833	3.48333	0.0543333	0.46	0.0683333
2021-03-31	24.7	7.11917	207.217	6.70833	2.8	0.0503333	0.59	0.0573333

## Sheet: weekly
DATE	WT	pH	EC	DO	TUR	TP	TN	NH4+-N
2019-01-01	16.035	6.4295	153.713	9.32067	65.045	0.2205	2.11	0.719167
2019-01-08	19.674	6.3714	56.3198	8.24	55.5958	0.0634	1.2218	0.0768
2019-01-15	20.3633	7.786	143.003	7.83383	80.305	0.148167	2.27617	0.1035
2019-01-22	19.204	7.304	133.88	6.932	15.1292	0.2826	1.6558	0.0686
2019-01-29	19.144	6.9142	108.797	7.9196	11.053	0.084	1.3284	0.0844
2019-02-05	20	7.06317	112.043	11.7613	9.257	0.0595	1.4705	0.0555
2019-02-12	19.238	7.786	110.23	6.928	3.6402	0.0668	1.4124	0.055
2019-02-23	19.0367	7.53617	188.568	8.88517	10.8558	0.116833	2.401	0.100833
2019-03-02	20.64	7.28367	189.39	8.75817	12.6447	0.0985	2.44783	0.0923333
2019-03-09	16.0333	7.36133	196.824	10.274	56.3503	0.440333	4.08133	0.600333
2019-03-16	19.4367	7.05317	194.449	10.492	28.821	0.292833	3.09383	0.2515
2019-03-23	21.3383	7.1	188.722	9.82417	19.7593	0.113833	2.443	0.0891667
2019-03-30	23.7567	7.11333	182.814	8.3105	44.8983	0.219333	2.50983	0.3085
2019-04-06	25.1983	8.13017	214.21	7.902	12.0143	0.115333	2.26717	0.1015
2019-04-13	21.422	7.2824	195.535	7.9086	20.2604	0.3144	2.8762	0.9264
2019-04-20	23.0771	7.14343	166.778	10.6044	43.8694	0.425286	3.26214	0.932857
2019-04-27	26.5733	7.05467	146.752	8.069	28.041	0.193333	2.03667	0.203
2019-05-04	23.6633	7.16983	136.144	7.66783	17.3297	0.223667	2.37217	0.141
2019-05-11	25.7817	7.22967	131.569	6.951	17.6013	0.202833	1.86783	0.181833
2019-05-18	25.604	7.0886	108.621	7.4814	95.9632	0.3596	2.0712	0.7998
2019-05-25	25.738	7.282	130.835	8.3088	37.6112	0.164	1.4718	0.282
2019-06-01	27.0883	7.22817	113.493	7.48683	34.2582	0.150167	1.66883	0.235167
2019-06-08	29.13	7.258	104.035	7.09133	22.5462	0.1345	1.31217	0.299333
2019-06-15	27.2467	7.0915	102.755	6.158	27.6503	0.165333	1.78217	0.333333
2019-06-22	29.3686	7.10671	79.184	8.13771	29.025	0.0928571	1.49929	0.277
2019-06-29	28.868	6.974	78.3646	8.196	35.525	0.1138	1.553	0.3436
2019-07-06	27.3983	6.82267	69.5883	8.71583	34.606	0.0833333	1.20433	0.175667
2019-07-13	27.8017	6.93783	63.7545	10.3508	32.3777	0.0733333	1.1795	0.158333
2019-07-20	27.888	6.8832	72.2586	8.9548	45.7862	0.1386	1.4194	0.3338
2019-07-27	30.1	7.12283	98.9732	8.9455	27.1275	0.162333	2.1715	0.145667
2019-08-03	29.0267	6.874	90.3557	9.90633	58.2503	0.103667	1.8565	0.169833
2019-08-10	33.6367	7.53417	110.36	8.321	16.4198	0.0826667	1.3175	0.144
2019-08-17	31.848	7.067	106.866	8.8874	18.498	0.1242	1.4798	0.3072
2019-08-24	31.0633	7.10667	83.7658	6.3025	37.7118	0.102333	1.51167	0.2725
2019-08-31	29.2083	7.128	83.291	7.60583	47.1273	0.105167	1.64617	0.184
2019-09-08	30.1117	7.15533	93.5018	8.80583	42.969	0.151333	1.56833	0.3645
2019-09-17	29.5367	7.08883	80.4048	7.5895	34.6587	0.0825	1.86817	0.0971667
2019-09-24	26.772	7.1684	76.9736	8.2334	18.0794	0.0598	2.1426	0.0316
2019-10-01	28.64	7.265	89.881	7.849	17.1	0.069	1.748	0.025
2019-10-08	29.2525	7.32325	106.938	7.531	13.6867	0.06675	1.3405	0.015
2019-10-16	25.4267	7.526	115.22	8.01033	12.2293	0.079	1.42833	0.0153333
2019-10-23	25.5833	7.59983	118.276	7.9065	12.0652	0.0915	1.42583	0.049
2019-10-30	24.0183	7.40217	115.521	7.97517	12.3985	0.0996667	1.67117	0.0665
2019-11-06	24.0283	7.36033	120.257	8.96833	12.413	0.0911667	1.6915	0.0623333
2019-11-13	23.5617	7.26867	114.78	8.1145	11.979	0.087	1.746	0.0678333
2019-11-20	21.0633	7.462	119.74	7.85533	9.56333	0.083	1.547	0.0341667
2019-11-27	22.39	7.31017	124.661	7.304	9.33883	0.0935	1.5775	0.047
2019-12-04	17.89	7.36117	133.315	8.155	7.16917	0.0876667	1.46017	0.0691667
2019-12-11	20	7.181	137.423	7.808	10.037	0.094	1.705	0.132
2019-12-18	21.5883	7.26117	143.705	7.17533	12.9143	0.0921667	1.54983	0.192333
2019-12-25	22.6567	7.3575	143.58	9.32	19.3352	0.114167	1.421	0.291
2020-01-01	18.9925	7.23875	162.734	8.258	8.1695	0.1605	1.831	0.02825
2020-01-08	21.3033	7.46183	147.07	8.88417	7.763	0.0925	1.2265	0.166167
2020-01-15	19.685	7.2285	164.542	9.29083	7.266	0.0785	1.20083	0.0676667
2020-01-25	20.1233	7.14	166.334	8.62217	7.16767	0.0796667	1.40217	0.0645
2020-02-01	15.5517	6.95133	178.16	9.52867	6.52717	0.171833	3.58583	0.0476667
2020-02-08	18.9775	6.7155	164.059	5.8185	7.4925	0.07725	1.21775	0.036
2020-02-15	20.3417	7.02783	149.792	7.85783	6.70617	0.0986667	1.835	0.0885
2020-02-22	19.496	6.8026	103.166	7.9766	7.8984	0.0768	1.8194	0.0788
2020-03-01	22.81	6.709	158.477	6.854	8.485	0.07	1.17	0.011
2020-03-08	21.23	6.69075	102.865	6.35875	8.0825	0.06475	1.56075	0.06975
2020-03-15	21.65	6.84775	153.529	6.604	8.02375	0.061	0.7755	0.088
2020-03-22	22.894	6.9222	150.618	7.1782	7.0834	0.0804	1.158	0.047
2020-03-29	20.5667	7.075	174.9	7.79667	13.5667	0.312333	3.07167	0.155833
2020-04-05	17.7	7.034	177.94	7.952	14.04	0.3106	3.314	0.1134
2020-04-12	21.48	7.158	152.02	7.744	7.32	0.0794	1.918	0.1196
2020-04-20	26.24	7.346	170.04	6.606	6.9	0.0652	2.016	0.0284
2020-04-27	23.75	7.25167	166.417	6.74667	7.21667	0.130167	3.01	0.035
2020-05-04	28	7.1425	164.65	5.4225	7.75	0.19325	1.3025	0.028
2020-05-11	27.1	7.08167	180.633	4.96833	7.4	0.06	1.09333	0.0576667
2020-05-18	27.65	7.0825	180.875	5.86	7.35	0.06425	0.7825	0.0915
2020-05-25	27.68	6.996	165.16	5.97	12.14	0.179	2.098	0.1468
2020-06-02	28.48	7.126	146.48	5.714	17.18	0.292	2.05	0.3216
2020-06-09	25.6667	6.95167	112.733	6.41167	29.8	0.232667	1.87833	0.4755
2020-06-16	28.55	6.69667	118.583	5.16833	10.5833	0.0875	1.21167	0.143333
2020-06-23	30	6.6975	169.65	6.2475	7.425	0.08225	0.9175	0.07225
2020-06-30	30.05	6.765	143.5	4.59	14.775	0.0935	0.9975	0.05325
2020-07-07	31.4167	7.01833	123.733	6.54167	3.96667	0.079	1.02667	0.0421667
2020-07-14	31.9833	7.09	167.15	7.025	3.1	0.098	0.9	0.1355
2020-07-21	32.2429	6.94429	167.414	7.05571	3.32857	0.0945714	0.715714	0.185429
2020-07-28	31.0833	6.805	180.6	8.94333	3.3	0.0808333	0.951667	0.143167
2020-08-04	31.3667	7.36	158.5	6.51	4.95	0.108833	0.96	0.1025
2020-08-11	29.86	7.236	148.82	5.943	5.64	0.1112	1.106	0.0352
2020-08-18	31.4667	7.09833	168.867	6.09833	6.06667	0.223333	1.955	0.21
2020-08-25	31.1833	7.32083	155.233	6.3175	18.3	0.314167	2.98667	0.334333
2020-09-01	32.3167	7.45667	131.767	6.75333	9.4	0.168	1.52	0.04
2020-09-08	27.75	7.34125	138.5	7.41	37.25	0.43825	2.8125	0.79575
2020-09-15	29.5333	7.23667	115.5	7.14333	12.9667	0.155667	1.83167	0.2185
2020-09-22	28.1833	6.83167	154.283	5.59583	6.35	0.1	1.045	0.128167
2020-09-29	24.8	7.29	139.7	7.22667	6.2	0.116667	2.02	0.211333
2020-10-06	26.7333	7.40167	129.6	7.585	6.38333	0.103667	1.81167	0.0665
2020-10-13	25.88	7.392	130.98	7.716	6.98	0.0998	2.008	0.0218
2020-10-20	24.2714	7.25214	138.543	7.60857	6.64286	0.103714	1.88214	0.169286
2020-10-27	24.7	7.276	158.84	7.422	6.96	0.1066	1.722	0.1194
2020-11-03	24.35	7.2875	174.9	7.14833	7.76667	0.145333	1.71833	0.0546667
2020-11-11	21.1167	7.37667	199.667	7.905	6.11667	0.134333	1.61667	0.133833
2020-11-18	24.3	7.396	209.22	6.951	6.86	0.142	1.748	0.1046
2020-11-25	24.25	7.29333	205.767	6.97	6.8	0.149833	1.81333	0.0835
2020-12-02	19.9167	7.265	202.667	8.11333	5.66667	0.158	1.795	0.1125
2020-12-09	19.7	7.438	214	8.29	5.42	0.1442	1.966	0.09
2020-12-16	16.6667	7.20667	198.9	8.09667	5.73333	0.113667	1.59333	0.207333
2020-12-23	18.7667	7.14833	194.483	7.53833	6.4	0.0976667	1.65333	0.266833
2020-12-30	19.6333	7.335	195.117	8.32917	5.61667	0.126667	1.96	0.241167
2021-01-06	18.65	7.0075	191.083	6.03583	4.93333	0.0833333	1.18	0.137333
2021-01-13	15.475	7.16875	189.85	7.2125	3.7	0.06775	1.0125	0.0185
2021-01-20	18.7	7.134	189.12	6.668	4.24	0.0688	1.188	0.12
2021-01-27	20.85	6.99667	190.317	6.23167	4.95	0.0555	1.085	0.0873333
2021-02-03	20.9	7.095	203.75	7.3375	4.8	0.05375	0.6125	0.0965
2021-02-10	18.8833	7.165	192.617	7.215	4.05	0.0501667	0.851667	0.0641667
2021-02-17	21.6667	7.13667	204.95	6.60417	4.65	0.0508333	0.786667	0.0526667
2021-02-24	21.8167	7.175	206.467	7.20667	4.31667	0.0473333	0.696667	0.0686667
2021-03-04	19.85	7.10833	203.417	5.53667	3.05	0.0486667	0.805	0.1025
2021-03-13	23.14	7.486	215.44	7.634	2.48	0.094	1.894	0.0796
2021-03-20	24.4667	7.16333	209.017	7.2275	2.78333	0.0565	0.520833	0.0561667
2021-03-27	23.2	7.24167	205.933	7.39667	2.96667	0.0583333	0.571667	0.0595
